# Supplementary material for: National Early Warning Score 2 (NEWS2) to predict poor outcome in hospitalised COVID-19 patients in India
Source: PLoS One. 2021 Dec 15;16(12):e0261376. doi: 10.1371/journal.pone.0261376 (PMC8673675; doi:10.1371/journal.pone.0261376)
Supplement: S1 Dataset — (XLSX) [file pone.0261376.s002.xlsx]

## Sheet: Sheet1
ec5_uuid	created_at	uploaded_at	created_by	title	2_Participant_Name	3_Recruitment_ID	4_PIMS_Number	age group ( less than 40 : 1, 40 to 60 : 2 , > 60 : 3)	5_Age_in_years	6_Gender (m=1,F=0)	7_Address	8_Date_of_Admission	9_Occupation	11_Fever (no -0, yes -1)	12, cough n-0, y-1	13_Sore_throat	14_Breathlessness	15_Myalgia	16_Diarrhoea	17_Loss_of_taste	18_Loss_of_Smell	19_If_any_other_symp	20_Diabetes	21_Hypertension	22_Chronic_Lung_Dise ( 0: no)	23_Chronic_Liver_Dis	24_Chronic_Kidney_Di	25_Chronic_Heart_Dis	other comorbidities ( 1: other co morbidites present , 0: none)	27_History_of_OPD_contac	28_History_of_Covid_contac	29_Clinical_class_of	30_Baseline_Pulse_ra	31_Baseline_systolic	32_Baseline_Diastoli	33_Baseline_respirat	34_Baseline_Oxygen_S	35_Need_for_suppleme	36_If_yes_amount_of_	37. alert=1 /drowsy=0	38_NEWS_2_Score_at_a	39_q_SOFA_score_at_a	40_Any_other_clinica	42_Haemoglobin	43_Total_Leukocyte_C	44_Neutrophil_to_Lym	45_ESR_mmhr ( not available : 0)	46_CRP ( not available - 0)	47_S_Ferritin ( not available : 0)
Identifying information has been deleted						1	2081898	3	64	1	Kanchipuram	11/08/2020	Retired lic agent	1	1	0	0	1	0	0	0	0	0	0	0	0	0	0	0	0	0	1	90	130	90	18	98	0	0	1	1	0	0	12.9	4300	2	78	5	25
						2	2081420	1	36	1	Pondicherry	09/08/2020	Business wholesale cycle	1	0	0	0	1	0	0	1	0	0	0	0	0	0	0	0	1	0	1	84	110	80	20	97	0	0	1	1	0	0	13.9	2400	1	39	26	1439.43
						3	1004337	2	52	1	Pondicherry	23/9/20	office	1	1	1	1	0	0	0	0	0	0	1	0	0	1	1	0	1	1	1	84	130	80	24	96	0	0	1	0	1	0	13	4500	6	29	48	960
						4	2082356	2	55	0	Pondicherry	13/08/2020	Homemaker	0	0	0	0	0	0	0	0	0	0	0	0	0	0	0	0	0	1	0	84	140	100	20	96	0	0	1	0	0	0	12.6	4600	2	32	4	120
						5	1018961	3	65	1	Pondicherry	12/08/2020	Retired	1	0	1	0	1	0	0	0	0	1	1	0	0	0	0	0	0	1	1	102	120	80	20	96	0	0	1	1	0	0	13.4	5100	2	6	4	123
						6	2081895	2	58	0	Kanchipuram	11/08/2020	Homemaker	1	1	0	1	1	0	0	0	0	1	0	0	0	0	0	0	0	1	1	98	130	70	22	98	0	0	1	1	1	0	11.2	6600	2	95	24	170
						7	2081430	3	68	1	Pondicherry	09/08/2020	Retired govt officer	0	1	0	0	1	1	0	0	0	0	0	0	0	0	0	0	1	0	1	76	130	80	20	98	0	0	1	0	0	0	12	5200	2	45	21	90.1
						8	2081896	2	47	1	Villupuram	11/08/2020	Manager at pharma	1	0	0	0	1	0	0	0	0	0	0	0	0	0	0	0	0	0	1	98	110	70	20	98	0	0	1	2	0	0	13.1	5300	4	36	12	98
						9	2081204	2	49	1	Pondicherry	07/08/2020	Manager at paper processing company	1	0	0	1	1	0	0	0	0	0	0	0	0	0	0	0	1	0	1	108	130	80	22	96	0	0	1	3	1	0	14.1	4900	2	26	24	229
						10	89123	3	78	0	Cuddalore	23/9/2020	Homemaker	1	1	0	0	0	0	0	0	0	1	1	0	0	0	0	1	1	1	0	98	140	80	18	95	0	0	1	0	0	0	11.6	5840	2.5	35	9	1072
						11	2081660	3	74	1	Cuddalore	10/08/2020	Retired headmaster	1	0	0	0	0	1	0	0	0	0	0	0	0	0	0	0	0	0	1	82	130	90	24	90	0	0	1	1	1	0	14.1	5860	3	44	1	703
						12	2082240	2	48	1	Pondicherry	13/08/2020	Van driver	1	1	1	0	1	1	0	0	0	0	0	0	0	0	0	0	0	1	1	98	120	80	20	99	0	0	1	1	0	0	14.8	4500	3	17	24	871
						13	2081663	2	60	0	Cuddalore thittakudi	10/08/2020	Homemaker	0	0	0	0	0	0	0	0	0	1	1	0	0	0	0	0	0	1	0	80	140	80	18	99	0	0	1	0	0	0	12.9	5100	0.5	29	1	856
						14	2081423	3	61	1	Pondicherry	09/08/2020	Retired sewage worker	1	1	1	0	1	0	1	1	0	1	0	0	0	0	0	0	0	0	1	85	140	84	20	96	0	0	1	0	0	0	16.7	6100	2	4	92	458
						15	2082235	3	62	1	Pondicherry	13/08/2020	Retired headmaster	1	0	0	0	0	0	0	0	0	1	0	0	0	0	0	0	0	0	1	84	150	80	18	99	0	0	1	0	0	0	11.3	5800	2	64	12	239
						16	2081523	2	55	1	Pondicherry	10/08/2020	Operator	0	0	0	0	1	0	0	0	0	0	0	0	0	0	0	0	0	1	0	90	120	80	16	99	0	0	1	0	0	0	14.7	5000	2	3	7	151.2
						17	2081772	1	35	1	Pondicherry	12/08/2020	Lecturer	0	0	0	0	0	0	0	0	0	0	0	0	0	0	0	0	0	1	0	98	120	70	18	99	0	0	1	0	0	0	12.6	5750	1	38	12	160
						18	2081359	2	49	1	Pondicherry	08/08/2020	Lic agent	1	0	0	0	0	0	0	0	0	0	0	0	0	0	0	0	0	0	0	98	120	80	18	99	0	0	1	1	0	0	13.8	7000	2	28	8	540.3
						19	639135	1	33	1	Pondicherry	12/08/2020	Lab technician	0	1	1	0	1	0	1	1	1	0	0	0	0	0	0	0	0	0	1	84	110	80	16	99	0	0	1	1	0	0	15	4100	2	33	17	254
						20	2081424	1	27	1	Pondicherry	09/08/2020	Unemployed	1	0	1	0	1	0	1	1	1	0	0	0	0	0	0	0	0	0	1	82	120	80	18	97	0	0	1	0	0	0	16.9	4400	1	3	1	86
						21	2081425	1	35	1	Pondicherry	09/08/2020	Salesman	0	0	1	0	1	0	0	0	1	0	0	0	0	0	0	0	0	0	1	88	110	80	20	98	0	0	1	1	0	0	17.4	7200	1	3	1	410
						22	861113	2	54	0	Cuddalore	01/09/2020	homemaker	1	1	0	1	1	0	0	0	0	1	1	0	0	1	0	0	0	1	3	84	150	98	24	93	1	4	1	4	1	0	11	4730	4	16	17	289
						23	2081889	2	45	1	Cuddalore	11/08/2020	Marine Engineer	1	1	1	1	0	0	0	0	0	1	1	0	0	0	0	0	0	0	2	102	180	100	26	90	1	6	1	2	1	0	12.5	8200	5.3	83	36	777
						24	2081842	2	60	1	Cuddalore	11/08/2020	Farmer	1	1	1	0	0	0	0	0	0	1	0	0	0	0	0	0	0	0	1	98	110	80	18	98	0	0	1	1	0	0	14.6	4730	2.3	16	12	176
						25	2081893	2	43	1	Cuddalore	11/08/2020	Business contractor	1	1	0	1	1	0	0	0	0	0	1	0	0	0	0	0	0	0	3	110	130	90	26	89	1	4	1	7	1	0	14.3	4400	3.3	70	12	138
						26	2082616	3	67	1	Pondicherry	15/08/2020	Technician	1	1	1	1	0	0	0	0	0	1	0	0	0	0	0	0	0	0	2	100	120	90	26	92	1	4	1	7	1	0	9	19390	30	12	24	239
						27	2020082082444	2	44	0	Periyakalapet	14/08/2020	Housewife	0	0	0	1	0	1	0	0	0	0	0	0	0	0	0	0	0	0	2	100	124	78	22	94	1	4	1	6	1	0	5.2	16000	2.5	45	5	164.3
						28	2019061915321	1	24	1	Pondicherry 1	02/07/2020	Purchase manager private company	1	0	0	0	0	0	0	0	0	0	0	0	0	0	0	4	1	1	1	88	122	66	22	100	0	0	1	3	1	0	6.5	5500	3.5	54	7	543
						29	2081213	3	77	1	Villianur	07/08/2020	Farmer	1	1	0	1	1	0	0	0	0	1	1	0	0	0	1	0	0	0	2	100	170	80	26	89	1	3	0	13	2	0	12.4	8900	10	25	157	239
						30	2020082082472	2	60	0	Muthialpet	16/08/2020	Housewife	1	1	0	1	0	0	0	0	0	0	1	0	0	0	0	1	0	0	2	96	120	70	30	97	1	2	1	8	1	0	11.9	5500	3.5	85	12	300
						31	2082355	3	84	0	Kathirkamam pondicherry	13/08/2020	Housewife	0	0	0	0	0	0	0	0	0	1	1	1	0	0	0	0	0	1	1	84	124	74	22	98	0	0	1	2	0	0	13.1	4700	4.1	44	12	122
						32	2080130	2	48	1	Villianur	02/08/2020	Pvt company	1	1	0	1	0	0	0	0	0	1	1	0	0	1	0	0	1	0	3	106	130	90	20	92	1	6	0	11	2	0	9.3	16300	22	98	24	198
						33	2082407	3	70	1	Muthialpet	14/08/2020	Retd	1	0	1	1	0	0	1	0	0	1	1	0	0	0	0	2	1	0	3	100	130	80	36	93	1	10	1	9	1	0	12.4	6200	8.8	64	48	390
						34	2082138	2	45	0	Cuddalore	12/08/2020	Homemaker	0	1	1	0	1	0	0	0	0	0	1	0	0	0	0	0	0	0	1	88	130	80	18	98	0	0	1	0	0	0	11.6	5840	1	10	19	116
						35	2081414	2	56	1	Neyveli	09/08/2020	Nlc	0	0	0	0	0	0	0	0	0	0	0	0	1	0	1	0	0	0	0	90	130	80	16	98	0	0	1	0	0	0	16.8	6400	2	111	10	569
						36	2081216	1	32	1	Kallakuruchi	08/08/2020	Farmer	0	0	0	0	0	0	0	0	0	0	0	0	0	0	0	0	0	0	0	98	100	60	15	99	0	0	1	0	0	0	10.1	12900	3	55	13	653
						37	2082939	2	47	1	Cuddalore	17/08/2020	Farmer	0	1	0	0	1	0	1	0	0	0	0	0	0	0	0	0	0	0	1	112	126	80	22	96	0	0	1	4	1	0	14.2	6700	3	31	24	767
						38	2082505	3	81	1	Pondicherry	16/08/2020	Nil	1	1	1	1	1	0	0	0	0	1	1	1	0	0	1	0	0	1	1	40	200	110	22	97	0	0	1	5	1	0	10.5	4280	3	75	59	790
						39	2083121	3	71	1	Pondicherry	18/08/2020	Retired	1	0	0	0	1	0	0	0	6	0	1	0	0	0	0	0	0	0	2	101	130	80	26	80	1	8	1	9	1	0	10.8	6450	3	49	12	230
						40	2082859	2	55	1	Pondicherry	14/08/2020	Cook	0	0	0	0	0	0	0	0	0	1	1	0	0	0	0	0	0	1	0	88	140	70	16	96	0	0	1	0	0	0	11.5	4400	2	47	4	242
						41	2082729	1	38	0	Pondicherry	17/08/2020	Homemaker	1	0	1	0	1	0	0	0	6	0	0	0	0	0	0	0	0	1	1	70	120	80	14	100	0	0	1	0	0	0	10	10000	2	60	12	68
						42	2082518	2	42	0	Pondicherry	14/08/2020	Homemaker	1	0	0	0	1	0	0	0	0	0	0	0	0	0	0	0	0	1	1	72	120	70	16	99	0	0	1	0	0	0	8.3	4800	3	33	4	8
						43	2082401	1	34	1	Senji	17/08/2020	Business	0	0	0	0	0	0	0	0	6	1	1	0	0	0	0	0	0	0	1	86	120	80	15	99	0	0	1	0	0	0	15	5300	3	29	36	589
						44	2082217	1	34	1	Pondicherry	14/08/2020	Software Engineer	1	1	0	0	1	0	0	0	1	1	0	0	0	0	0	0	0	1	1	86	130	70	14	97	0	0	1	0	0	0	13.7	6400	2	51	24	860
						45	2081940	2	58	1	Pondicherry	15/08/2020	Private service	1	1	1	0	1	0	0	0	0	1	0	0	0	0	0	0	0	0	1	90	130	70	18	98	0	0	1	0	0	0	12.3	6600	2	8	4	78
						46	2082246	3	67	1	Vadalur	18/08/2020	Siddha doctor	1	1	0	0	0	0	0	0	1	1	0	0	0	0	0	0	1	0	1	90	130	80	15	98	0	0	1	0	0	0	13.3	8400	3	43	18	256
						47	2082354	3	67	0	Pondicherry	13/08/2020	Homemaker	1	1	0	0	1	0	1	1	1	0	1	0	0	0	0	0	0	0	1	96	140	90	15	98	0	0	1	1	0	0	11.4	4700	2	30	12	164
						48	1443321	1	28	0	Pondicherry	15/08/2020	Homemaker	1	1	1	1	1	0	0	0	0	0	0	0	0	0	0	0	0	1	1	98	120	80	16	99	0	0	1	1	0	0	11.8	8660	1	30	17	256
						49	2082557	2	45	1	Pondicherry	14/08/2020	Cook	1	1	1	1	1	0	1	0	1	1	1	0	0	0	0	0	1	0	2	110	110	70	22	96	0	0	1	4	1	0	14.2	4400	2	4	48	120
						50	1732328	3	65	0	Pondicherry	21/08/2020	Homemaker	1	0	0	1	1	0	0	0	0	1	1	0	0	0	1	0	0	0	2	110	160	100	36	95	1	8	1	9	1	0	12.3	4630	3	58	12	366
						51	8151020	2	47	1	Pondicherry_1	17/08/2020	Principal of school	1	1	0	1	1	1	1	1	0	0	0	0	0	0	0	0	0	0	2	130	126	80	25	93	1	10	1	7	1	0	15.6	4700	1.8	21	12	321
						52	2020082082738	2	55	0	Muthumariamman koil	17/08/2020	Housewife	1	1	1	1	1	0	0	0	0	0	1	0	0	0	1	0	1	0	3	120	110	80	30	95	1	6	1	11	1	0	12.4	14800	3.1	29	6	219
						53	2083337	2	59	1	Chidambaram	19/08/2020	Buisness	1	1	0	1	1	0	0	0	0	0	0	0	0	0	0	0	0	0	2	110	140	80	34	91	1	15	1	8	1	0	16.5	7400	7.9	22	36	229
						54	2020082082068	2	45	1	Muthialpet ponicherry	14/08/2020	Pvt company	0	0	1	0	0	0	0	0	0	0	1	0	0	0	0	0	0	1	1	82	130	90	25	95	0	0	1	2	1	0	12.9	2800	3	4	12	283.1
						55	2082600	2	60	0	Kizhsathanmangalam	15/08/2020	Housewife	0	0	0	0	0	0	0	0	0	0	0	0	0	0	0	0	1	0	0	90	120	80	22	98	0	0	1	0	0	0	8.8	6560	2	75	12	57.56
						56	208359	2	50	1	Shakthi nagar, pondicherry	20/08/2020	Pvt	1	1	0	0	1	0	1	1	0	0	1	0	0	0	0	0	0	0	1	95	130	90	22	98	0	0	1	1	0	0	12	7500	1	6	26	212
						57	2082941	3	68	0	Rainbo nagar pondichery	17/08/2020	Housewife	1	1	0	0	1	0	0	0	0	0	1	0	0	0	0	0	0	0	1	72	130	90	20	98	0	0	1	0	0	0	12.3	4000	1	6	5	139
						58	2083763	2	55	1	Pondicherry	21/08/2020	Business	0	1	0	1	0	0	0	0	0	0	0	0	0	0	0	0	0	0	2	60	130	90	18	92	1	2	1	2	1	0	15	9300	5	13	12	750
						59	2084107	3	77	0	Cuddalore	24/08/2020	Home maker	0	0	0	0	0	0	0	0	8	1	1	0	0	0	1	1	0	0	3	71	90	60	24	100	1	4	1	7	2	0	11.8	11400	4	61	4	356
						60	2083807	1	34	1	Pondicherry	23/08/2020	Business	1	0	0	1	1	1	1	1	0	0	0	0	0	0	0	0	0	0	2	112	120	70	27	96	0	0	1	5	1	0	13.9	5700	2	7	12	131.8
						61	2083878	2	47	1	Pondicherry	25/08/2020	Farmer	1	1	0	1	1	1	1	0	5	1	1	0	0	0	0	0	0	0	2	95	130	90	26	91	1	5	1	9	1	0	16.2	4900	2	29	48	590
						62	2083826	2	52	1	Pondicherry	23/08/2020	Driver	1	0	0	1	1	0	0	0	0	0	0	0	0	0	0	0	0	0	2	110	130	80	40	80	1	15	1	9	1	0	13.6	4900	3	25	24	689
						63	1044324	3	70	1	Tiruvannamalai	20/08/2020	Farmer	1	0	0	1	0	0	0	0	0	0	1	0	0	0	0	0	0	0	3	120	150	100	30	93	1	8	1	8	1	0	14.2	7300	4	96	12	1677
						64	1109099	2	47	1	Pondicherry	20/08/2020	Driver	1	1	0	1	1	0	0	0	1	1	1	0	0	0	0	0	0	0	2	108	130	80	20	97	0	0	1	1	0	0	17.5	4300	2	4	24	643
						65	10925687	3	71	0	Tiruvy	20/08/2020	Homemaker	1	1	1	1	1	1	1	0	5	0	1	0	0	0	0	0	0	0	2	70	116	70	26	93	1	4	1	7	1	0	10.7	6200	2	71	96	67
						66	1939099	3	67	1	Pondicherry	12/08/2020	Driving	1	1	1	1	1	0	0	0	7	1	1	0	0	1	1	0	0	0	2	122	130	90	30	93	1	5	1	10	1	0	8.1	4320	3	106	48	2000
						67	2083335	2	44	1	Pondicherry	19/08/2020	Business	1	1	0	1	1	0	0	0	0	1	0	0	0	0	1	0	0	0	2	89	140	80	28	93	1	4	1	6	1	0	13.2	3380	2	54	24	492
						68	2083606	1	38	1	Neyveli	20/08/2020	Nlc	1	1	0	0	1	0	0	0	0	0	0	0	0	0	0	0	0	1	1	90	120	80	22	96	0	0	1	2	1	0	18.2	5490	2.8	5	48	821
						69	2083792	2	59	1	Cuddalore	22/08/2020	Nlc	1	1	0	0	1	0	0	0	0	0	1	0	0	0	0	0	0	0	1	86	120	90	22	96	0	0	1	2	1	0	13.2	2900	3	23	2	885
						70	2084106	2	50	1	Pudhucherry	24/08/2020	Govt official	0	1	1	0	1	1	1	0	0	1	1	0	0	0	0	0	0	0	2	90	130	80	20	95	0	0	1	0	1	0	11.4	3500	2	63	12	1540
						71	2082734	2	55	0	Pudhucherry	18/08/2020	Homemaker	0	0	1	1	1	0	0	0	0	0	1	0	0	0	1	0	0	0	2	86	130	70	18	95	1	6	1	0	0	0	12.4	5400	3.7	29	5	230
						72	2084294	2	44	1	Pdy	25/08/2020	Business	1	0	0	0	0	0	0	0	0	1	1	0	0	0	0	0	0	0	2	120	130	70	30	94	1	2	1	4	1	0	12.1	9300	4	67	96	897
						73	2084244	2	54	1	Pudhucherry	25/08/2020	Shop keeper	1	1	1	1	0	0	0	0	0	0	0	0	0	0	0	0	0	0	2	109	120	70	30	88	1	6	1	6	1	0	14.2	8500	12	49	12	600
						74	2020032056795	2	47	1	Arumpathapura	26/08/2020	Pvt office	0	1	0	0	0	0	0	0	4	0	0	0	1	0	0	0	1	0	1	80	110	70	20	98	0	0	1	0	0	0	7.2	8400	5	117	5	2000
						76	20082084270	1	27	0	Pond y	25/08/2020	Home maker	1	1	0	0	1	0	1	1	0	0	0	0	0	0	0	0	0	1	1	80	120	70	20	98	0	0	1	0	0	0	11.4	6800	2	56	12	890
						77	2081890	2	57	1	Villupuram	11/08/2020	Not working	1	1	1	1	1	0	0	0	0	1	0	0	0	0	0	0	0	0	2	99	120	90	30	78	1	8	1	6	1	0	14.1	7200	5	36	135	1370
						78	2082358	3	68	1	Cuddalore	13/08/2020	Not known	0	0	0	1	1	0	0	0	3	1	1	0	0	0	1	0	0	0	3	120	80	50	30	75	1	15	0	10	3	0	10.7	11700	4	85	24	2100
						79	2085223	3	82	1	Pondicherry	31/08/2020	Retired	1	1	0	1	0	0	0	0	0	0	1	0	0	0	0	0	0	0	2	99	160	90	26	95	1	2	1	6	1	0	11.4	16260	4	105	4	569
						80	1292822	2	42	1	Marakkanam	26/08/2020	Fisherman	0	0	0	0	0	0	0	0	9	0	1	0	0	0	0	0	0	0	2	86	190	100	20	100	0	0	0	3	0	0	16	8500	3	65	4	432
						81	2077859	2	44	0	Kumbakonam	31/08/2020	Homemaker	1	1	0	0	1	0	0	0	0	0	0	0	0	0	0	0	0	0	1	80	130	80	18	95	0	0	1	0	0	0	13.3	6900	3	57	4	166
						82	2084441	2	60	1	Pondicherry	26/08/2020	Retired	1	1	1	1	0	0	0	0	0	1	0	0	0	0	0	0	0	0	2	112	140	80	26	88	1	5	1	7	1	0	14.3	4200	3	21	4	398
						83	2083796	3	79	0	Kumbakonam	31/08/2020	Homemaker	1	0	0	0	1	0	1	1	0	1	1	0	0	0	0	0	0	0	2	92	150	100	33	92	1	12	1	5	1	0	11.8	10800	5	94	12	220
						84	2085209	3	64	0	Pondicherry	31/08/2020	Homemaker	1	1	0	0	1	0	0	0	0	1	1	0	0	0	0	0	0	0	2	112	130	100	31	93	1	2	1	6	1	0	12	5800	2	42	12	314
						85	1308446	3	73	0	Pondicherrydicherry	31/08/2020	Homemaker	1	0	0	1	1	0	0	0	0	1	0	0	0	0	0	0	0	0	2	93	130	80	26	94	0	0	0	8	1	0	10.9	6700	3	66	12	566
						86	2084245	2	54	1	Pondicherry	25/08/2020	Cement dealer	1	1	0	1	0	0	0	0	0	0	0	0	0	0	0	0	0	0	2	90	110	60	30	88	1	6	1	5	1	0	14.2	8500	5	49	24	599
						87	1818247	3	86	1	Pondicherry	28/08/2020	Retired bdo	1	1	0	0	0	0	0	0	0	1	0	0	0	0	0	0	0	0	2	112	140	70	56	93	1	4	1	6	1	0	10.9	8010	3	58	24	385
						88	1768678	2	47	1	Pondicherry	28/08/2020	Managing consultant	1	1	0	0	0	1	0	0	0	1	1	0	0	0	0	0	0	0	1	97	164	110	20	97	0	0	1	0	0	0	14.7	9420	3	40	24	398
						89	2084910	3	83	0	Myladudurai	28/09/2020	Homemaker	0	0	0	1	1	0	0	0	0	0	1	0	0	0	1	0	0	0	2	111	112	72	29	90	1	4	1	7	1	0	10	14710	3	63	21	878
						90	2084922	3	64	0	Lawspet pondicherry	28/08/2020	Housewife	1	1	1	1	1	1	0	0	0	0	0	0	0	0	0	0	0	0	2	110	120	60	30	82	1	15	1	9	1	0	13	5100	3.5	31	24	261
						91	2085196	3	71	1		31/08/2020	Buisness	1	1	1	1	1	0	1	1	0	0	0	0	0	0	0	0	0	0	3	119	110	80	33	64	1	15	1	9	1	0	13.8	7300	8	66	24	489.9
						92	2039045	3	64	1	Chengalpet	27/08/2020	Buisness	1	1	0	1	1	0	0	0	0	1	0	0	0	0	0	0	0	0	3	80	110	70	25	92	1	6	1	7	1	0	9.6	13900	8	107	48	410.4
						93	103136357	3	75	0	Ariyur	26/08/2020	Housewife	1	1	1	1	1	0	0	0	0	1	1	0	0	1	1	0	0	0	2	102	152	72	24	88	1	12	1	5	1	0	6.2	10500	11	6	13	125
						94	2084218	3	72	0	Vellalr , Pondy cherry	25/08/2020	Housewife	1	0	0	1	0	0	0	0	0	1	1	0	0	0	1	0	0	0	3	95	110	70	32	65	1	10	1	9	1	0	12.9	7370	6	56	12	319.6
						95	2083823	2	52	1	Sirhankudi pondicherry	23/08/2020	Pvt company	1	1	1	1	1	0	0	0	0	0	0	0	0	0	0	0	0	0	3	110	130	80	40	80	1	12	1	9	1	0	13.6	11750	15	111	19	771
						96	2085057	2	51	1	Pondicherry	30/08/2020	Business	1	1	0	1	0	0	0	0	0	1	0	0	0	0	0	0	0	0	2	108	140	100	30	94	1	4	1	5	1	0	9.4	5800	6	51	24	149
						97	255941		67	1		01/09/2020	Retired govt	1	0	0	0	0	0	0	0	0	1	1	0	0	0	0	0	0	0	1	88	130	70	16	97	0	0	1	1	0	0	13	9300	15	5	12	105
						98	2085153	3	69	1	Pondicherry	29/08/2020	Farming	1	1	0	1	0	0	0	0	0	0	1	0	0	0	0	0	0	0	3	90	140	70	34	88	1	10	1	7	1	0	11	5160	9	110	24	109
						99	2085144	2	60	1	Cuddalore	29/08/2020	Farmer	1	1	1	1	1	0	0	0	0	1	0	0	0	0	0	0	0	0	3	110	110	70	28	89	1	15	1	8	1	0	13.1	6300	6	68	24	367
						100	2086101	3	65	0	Pondicherry	04/09/2020		1	0	0	1	0	0	0	0	0	1	1	0	0	0	0	0	0	0	1	110	130	80	26	96	0	0	1	5	1	0	11.6	8700	3	68	55	115
						101	2086105	1	18	0	Pondicherry	04/09/2020	Student	1	1	0	0	0	0	0	1	1	0	0	0	0	0	0	0	0	0	1	86	120	80	24	96	0	0	1	2	0	0	13.3	4600	1	20	1	67
						102	2086103	2	40	0	Cuddalore	04/09/2020		1	0	0	0	0	0	0	1	1	0	0	0	0	0	0	0	0	0	1	80	110	70	22	96	0	0	1	2	1	0	13	5200	1	11	1	59
						103	2086148	2	49	0	Pondicherry	04/09/2020		0	0	1	0	0	0	0	0	0	0	0	0	0	0	0	0	0	0	1	110	150	100	22	98	0	0	1	3	1	0	16.5	6100	1	3	1	86
						104	2086175	2	40	1	Pondicherry	04/09/2020		0	0	0	0	0	0	0	0	0	1	0	0	0	0	0	0	0	1	0	98	140	100	24	96	0	0	1	3	1	0	16	5800	2	5	1	93
						105	2085444	3	68	1		01/09/2020		1	1	0	0	1	0	0	0	0	0	0	0	0	0	0	0	0	0	1	85	120	70	20	100	0	0	1	0	0	0	15	6300	2	53	6	13.3
						106	2085443	3	78	1	Pondicherry	01/09/2020		1	0	0	0	1	0	0	0	0	1	1	0	0	0	0	2	0	0	1	80	120	80	18	97	0	0	1	0	0	0	13.9	5500	3	54	25	390
						107	2085409	3	61	1	Cuddalore	01/09/2020		1	1	0	0	0	0	0	0	8	0	0	0	0	0	0	0	0	0	1	74	120	80	20	99	0	0	1	0	0	0	12.5	8500	2	53	1	370
						108	255942	3	67	1	Pondicherry	01/09/2020		1	0	0	0	1	0	0	0	0	1	1	0	0	0	0	0	0	0	1	88	130	70	18	97	0	0	1	0	0	0	13	9300	4	5	12	105
						109	2085373	3	65	1	Pondicherry	01/09/2020		1	1	1	1	0	0	1	1	0	1	0	0	0	0	0	1	0	0	1	110	110	70	22	95	0	0	1	3	1	0	14.5	6600	3	45	48	694
						110	2085317	2	45	1	Pondicherry	01/09/2020		1	0	0	1	1	0	1	1	0	0	1	1	0	0	0	0	0	0	2	112	150	100	28	95	0	0	1	6	1	0	11.6	7900	5	63	96	186.5
						111	2085217	2	60	1	Pondicherry	31/08/2020		0	1	1	0	1	0	0	0	1	1	1	0	0	0	0	0	0	0	1	120	130	80	19	96	0	0	1	2	0	0	13.9	6900	2	30	24	2000
						112	2085161	3	88	1	Pondicherry	30/08/2020		0	0	0	0	0	0	0	0	0	0	0	0	0	0	0	0	0	1	0	98	130	70	18	98	0	0	1	0	0	0	13.1	5600	3	12	4	221.1
						113	2085155	2	48	0	Cuddalore	30/08/2020		0	0	0	1	1	0	0	0	0	1	0	0	0	0	0	0	0	1	1	97	126	84	22	94	1	2	1	5	1	0	11.1	6000	2	75	48	912
						114	2085152	3	84	0	Tindivanam	30/08/2020		0	0	0	1	0	0	0	0	0	0	1	1	0	0	0	0	1	0	1	120	92	70	22	96	0	0	1	6	2	0	12.3	10600	2	19	2	368
						115	2085149	3	62	1	Pondicherry	30/08/2020		0	1	1	0	0	0	0	0	0	0	0	0	0	0	1	0	0	0	1	76	120	70	16	97	0	0	1	0	0	0	11	4700	3	60	1	462
						116	2084656	3	65	0	Pondicherry	30/08/2020		1	0	0	0	0	0	1	0	0	1	1	0	0	0	0	1	0	1	1	70	120	80	16	97	0	0	1	0	0	0	11.8	7300	4	73	12	1190
						117	1452578	2	59	1		29/07/2020		1	1	0	1	0	0	0	0	0	1	0	0	0	0	0	0	0	1	3	110	120	80	26	93	1	8	1	6	1	0	13.9	10000	5	32	151	2000
						118	1533289	3	62	1	Pondicherry	19/08/2020		0	1	0	1	1	0	0	0	1	1	1	0	0	0	0	5	0	1	3	120	120	80	30	86	1	8	1	10	1	0	13	14500	3	78	100	1200
						119	2078770	2	57	1	Neyveli	24/07/2020	Nlc	1	0	0	1	1	0	0	0	6	1	1	0	0	0	0	0	0	1	3	116	130	80	25	97	0	0	1	5	1	0	13.3	4300	2	62	177	692
						120	2077610	2	57	1	Tindivanam	17/07/2020		1	1	1	1	1	0	0	0	0	1	1	0	0	0	0	0	0	1	3	130	100	70	30	68	1	15	1	10	1	0	13.3	9200	3	66	17	624
						121	2084713	3	75	1	Pondicherry	27/08/2020		1	1	0	1	1	0	0	0	1	1	0	0	0	0	0	0	1	1	3	88	170	80	30	88	1	15	1	8	1	0	13	4800	3	53	48	574
						122	2084916	3	75	1	Pondicherry	28/08/2020		1	1	1	1	1	0	0	0	0	1	0	0	0	0	0	0	0	0	3	97	120	80	26	93	1	4	1	6	1	0	13	9200	4	22	24	359
						123	2084496	3	78	1	Pondicherry	26/08/2020		1	0	0	1	1	0	0	0	0	1	1	0	0	0	0	0	0	1	3	112	140	80	28	60	1	15	1	9	1	0	12	16700	4	8	36	453
						124	2085433	1	25	1	Pondicherry	05/09/2020		1	0	0	0	1	0	0	0	0	0	0	0	0	0	0	0	1	1	1	74	130	100	20	97	0	0	1	1	0	0	17	10400	2	3	1	189
						125	81153555	2	56	1	Pondicherry	05/09/2020		1	1	1	0	1	0	0	0	8	1	0	0	0	0	0	0	0	1	2	97	144	98	22	92	1	4	1	6	1	0	14	6100	3	47	48	699
						126	2085464	2	57	1	Neyveli	05/09/2020		1	0	0	0	0	0	0	0	8	0	0	0	0	0	0	0	0	1	1	60	140	90	22	96	0	0	1	2	1	0	12.7	2500	2	25	14	325
						127	2085559	2	41	1	Pondicherry	05/09/2020		0	1	0	1	0	0	0	0	4	0	0	0	0	0	0	0	0	1	1	116	140	90	24	96	0	0	1	4	1	0	14.3	4700	2	34	10	74
						128	2086347	2	46	1	Tindivanam	05/09/2020		1	1	0	0	0	0	0	0	0	0	0	0	0	0	0	0	1	1	1	113	140	90	32	95	0	0	1	7	1	0	15.8	9300	4	9	65	629
						129	2086354	3	67	1	Pondicherry	06/09/2020		1	0	0	0	0	1	0	0	0	1	0	0	0	0	1	0	0	1	1	78	150	80	18	96	0	0	1	0	0	0	14.3	6900	3	42	57	878
						130	2086358	3	64	1	Thiruvannamalai	06/09/2020		1	1	0	0	0	0	0	0	0	1	1	0	0	0	0	0	0	0	1	78	120	80	20	96	0	0	1	1	0	0	13	4000	2	9	1	24
						131	2076293	2	52	1	Pondicherry	06/09/2020		0	1	0	0	0	0	0	0	0	1	1	0	0	0	0	0	0	0	1	110	120	80	20	97	0	0	1	2	0	0	15	4100	2	5	20	111
						132	40891106	2	50	0	Pondicherry	06/09/2020		1	1	0	0	1	0	0	0	0	1	0	0	0	0	0	0	1	1	1	82	170	140	20	96	0	0	1	0	0	0	11.4	4500	1	29	1	130
						133	2086363	3	62	0	Pondicherry	06/09/2020		1	1	0	0	1	0	0	0	0	1	1	0	0	0	0	0	0	1	1	80	100	80	20	96	0	0	1	1	0	0	11.4	6600	1	29	9	69
						134	2086361	3	68	1	Pondicherry	06/09/2020		1	1	0	0	1	0	0	0	1	0	0	0	0	0	0	0	1	1	1	70	100	70	18	97	0	0	1	1	0	0	13	6000	1	15	1	54
						135	2085497	2	59	1	Anna nagar pondicherry	02/09/2020	Pvt	1	1	1	1	1	0	0	0	0	1	1	0	0	0	0	0	0	0	3	100	130	90	25	90	1	4	1	8	1	0	13.6	11740	12	51	25	1103
						136	1884557	2	54	1	Pondicherry University	07/09/2020		1	1	0	1	0	0	0	1	0	1	1	0	0	0	0	0	0	0	3	114	150	80	30	80	1	15	1	9	1	0	11.4	8370	13	48	98	889
						137	2085736	3	67	1	Nagapattinam	02/09/2020		0	1	0	1	0	0	0	0	0	1	0	0	0	0	1	0	1	0	2	93	130	80	25	93	1	4	1	7	0	0	9.7	7600	14	39	36	1148
						138	2084869	1	38	1	Muthialpet	28/09/2020	Driver	1	0	1	1	1	0	0	0	0	1	1	0	0	0	0	0	1	0	2	110	110	60	26	93	1	4	1	7	1	0	14.3	3700	5	23	89	1415
						139	1443484	2	56	1		03/09/2020	Assistant mamagae in company	1	0	1	0	1	0	0	0	0	1	0	0	0	0	0	0	1	0	2	110	140	80	24	92	1	4	1	7	1	0	13.8	7700	8	78	33	659
						140	1292827	2	42	1	Marrakanam	26/09/2020	Farmer	0	0	0	0	0	0	0	0	0	0	1	0	0	0	0	0	1	0	1	97	146	96	24	92	1	6	1	4	0	0	16.6	8500	5	6	8	39
						141	2004894	2	46	0	Vdalur	06/09/2020		1	0	1	0	1	1	0	0	0	1	0	0	0	0	0	0	0	0	1	70	110	70	19	98	0	0	1	0	0	0	12.7	4600	3	46	29	155
						142	2086538	2	54	0	Villupuram	07/09/2020		1	1	0	1	0	0	0	0	5	0	1	0	0	0	0	0	0	0	2	86	140	100	24	88	1	10	1	4	1	0	16.8	8600	4	2	76	718
						143	2086717	2	54	1	Cuddalore	08/09/2020		0	0	0	0	0	0	0	0	9	1	1	0	0	0	0	0	0	0	2	90	170	100	45	85	1	8	0	9	2	0	16.5	8600	5	9	89	116
						144	2085958	1	38	1	Villiyanur	03/09/2020		0	1	1	1	0	0	0	0	0	0	0	0	0	0	0	0	0	1	2	118	110	80	24	84	1	10	1	10	1	0	7.2	12500	4	34	70	30
						145	2075488	3	75	1	Thiruvannamalai	01/09/2020		0	0	0	0	0	0	0	0	2	1	0	0	0	0	0	0	0	0	2	96	100	50	22	96	0	0	0	7	2	0	13.9	18200	5	19	130	981
						146	2086745	2	45	1	Pondicherry	08/09/2020	Business	1	1	1	1	0	0	0	0	7	1	0	0	0	0	0	0	0	1	2	102	130	80	40	90	1	2	1	7	1	0	15.3	7900	2	36	95	752
						147	2083790	3	79	0	Kumbakonam	31/08/2020		1	1	1	1	0	1	0	0	0	1	1	0	0	0	0	0	0	0	2	92	150	100	33	92	1	15	1	6	1	0	11.8	10800	4	65	12	210
						148	2086370	2	57	1	Pondicherry	06/09/2020		1	1	0	0	1	0	0	0	0	1	1	0	0	0	0	2	1	0	2	116	140	90	24	95	1	2	1	5	1	0	12.9	7100	2	28	60	362
						149	2086746	2	43	1	Pudhucherry	08/09/2020	Business	1	1	1	1	0	0	0	0	0	1	0	0	0	0	0	0	0	0	2	102	130	80	40	90	1	6	1	6	1	0	15	7900	2.5	36	95	1423
						150	2087529	2	43	1	Vullupuram	12/09/2020	Business	1	1	1	0	0	0	0	1	0	0	1	0	0	0	0	0	0	0	1	106	150	110	16	97	0	0	1	1	0	0	13	5230	3.5	38	24	42
						151	1515604	2	52	1	Pudhucherry	11/09/2020	Business	1	1	1	0	1	0	1	1	0	1	1	0	0	0	0	0	0	0	1	100	130	90	14	96	0	0	1	1	0	0	15.2	6860	2	5	1	197
						152	1285682	2	51	1	Pudhucherry	09/09/2020	Technician	1	1	0	0	1	0	0	0	0	0	0	1	0	0	0	0	0	1	1	120	150	90	20	99	0	0	1	1	0	0	12	5630	1.5	30	16	912
						153	2087517	3	65	0	Puducherry	13/09/2020	Homemaker	1	0	0	0	1	0	0	0	0	0	0	0	0	0	0	0	0	1	1	81	110	70	22	99	0	0	1	3	0	0	11.1	3260	2	30	1	12.2
						154	2087515	3	70	1	Pondicherry	13/09/2020		1	1	0	0	0	0	0	0	1	0	0	0	0	0	0	0	0	1	1	71	110	70	22	97	0	0	1	3	0	0	15.2	4210	1	3	1	118
						155	564201	2	41	1	Pondicherry	15/09/2020	Doctor	1	0	0	1	0	0	1	1	0	1	1	0	0	0	0	0	1	1	1	100	150	90	18	98	0	0	1	3	0	0	15.9	5500	1	4	1	268
						156	2086744	3	65	0	Villupuram	08/09/2020		1	1	0	1	1	0	0	0	0	0	1	0	0	0	0	0	0	1	3	90	120	80	32	84	1	2	1	8	0	0	11.8	9060	4	65	200	2439
						157	1954647	1	30	0	Cuddalore	15/09/2020	Homemaker	1	1	1	1	1	0	0	0	0	0	1	0	1	0	0	6	0	0	2	108	120	80	40	80	1	15	1	9	1	0	9.7	20600	5	133	24	1009
						158	2087901	2	53	1	Puducherry	15/09/2020		1	0	0	1	0	0	0	0	0	0	0	0	0	0	0	0	1	0	3	70	120	80	26	80	1	15	1	8	1	0	12	8800	5	23	12	59
						159	2020092087005	2	58	1	Rajiv Gandhi , pondicherry	09/09/2020	Professor	1	1	1	1	1	0	1	1	0	0	0	0	0	0	0	0	0	0	2	124	130	90	24	84	1	15	1	8	1	0	10.4	4200	7	37	24	485.7
						160	2087342	3	70	1	Pondicherry	11/09/2020		1	1	1	1	0	0	0	0	7	1	1	0	0	0	0	0	0	0	3	115	158	70	38	90	1	8	0	11	2	0	13.3	23900	5	62	24	2000
						161	2086539	2	52	0	Villupuram	07/09/2020	Housrwife	1	1	0	1	0	0	0	0	0	0	1	0	0	0	0	0	0	0	2	110	170	100	25	88	1	8	1	7	1	0	16.8	8600	8	2	12	718.2
						162	208701	3	74	1		09/09/2020	Not working	0	0	0	0	0	0	0	0	0	0	1	0	0	0	1	0	1	0	2	86	130	80	26	90	1	6	1	6	1	0	12.3	4590	3.5	38	48	856
						163	2020082083809	3	70	1		23/08/2020	Buisness	1	1	1	1	1	0	1	0	0	1	0	0	0	0	0	0	0	0	2	94	130	80	28	97	1	8	1	7	1	0	13.5	5100	3	8	12	119
						164	229045	3	68	1	Mudaliarpert	26/08/2020	Office	1	1	1	1	0	0	0	0	0	1	0	0	0	0	0	0	0	0	2	80	106	72	23	88	1	8	1	8	1	0	9.6	2900	3	22	7	73
						165	2087020	3	65	0	Tindivanam	09/09/2020		0	1	1	1	0	0	0	0	0	1	1	0	0	0	0	0	0	0	2	96	120	70	22	100	0	0	1	2	0	0	9.7	6510	2.5	28	24	62.29
						166	2087664	3	62	0		14/09/2020	Housewife	0	1	0	1	0	0	0	0	0	1	1	0	0	0	0	0	0	0	2	86	100	80	90	92	1	2	1	6	0	0	13.2	5300	3	39	12	129.4
						167	2087891	2	51	1	Pondicherry	15/09/2020		0	1	0	0	1	0	0	0	0	1	0	0	0	0	0	0	1	0	1	117	130	80	26	96	0	0	1	5	1	0	15.5	4600	2	5	1	60
						168	2087521	3	79	0	Pondicherry	12/09/2020		0	0	0	0	0	0	0	0	0	1	1	0	0	0	0	0	0	1	0	80	130	90	20	93	1	2	1	2	0	0	13.5	6100	2	28	12	242
						169	2087543	2	53	0	Pondicherry	13/09/2020		1	1	0	0	1	1	0	0	1	1	0	0	0	0	0	0	0	1	1	82	130	70	18	98	0	0	1	0	0	0	13.6	5030	2	17	1	68
						170	1696328	3	63	1	Pondicherry	09/09/2020	Professor	0	0	0	0	1	0	0	0	0	1	1	0	0	0	0	0	1	0	2	112	120	80	26	90	1	6	1	8	1	0	16.4	7060	3	3	1	193
						171	2087885	1	37	1	Pondicherry	15/09/2020		1	1	1	0	1	0	0	0	0	0	0	0	0	0	0	0	0	0	2	93	120	80	24	96	0	0	1	3	0	0	15.3	4140	48	8	24	489
						172	2087522	2	55	1	Pondicherry	13/09/2020	Police	1	1	0	0	0	0	0	0	0	1	1	0	0	0	0	0	1	0	1	88	160	96	20	97	0	0	1	0	0	0	15.4	7150	1	7	1	398
						173	2087180	2	54	1	Pondicherry	10/09/2020		1	1	0	0	0	0	0	0	0	1	0	0	0	0	0	0	1	0	1	95	140	90	18	96	0	0	1	0	0	0	14.7	6400	3	16	24	645
						174	2087188	2	53	0	Cuddalore	10/09/2020		1	1	0	1	1	1	1	1	6	1	1	0	0	0	0	3	0	0	3	110	110	70	30	88	1	4	1	8	1	0	9.7	2420	2	108	96	767
						175	870251	1	34	0	Pondy	21/07/2020	Housewife	1	0	1	0	1	0	0	0	0	0	0	0	0	0	0	0	1	0	1	78	120	82	20	98	0	0	1	0	0	0	12	6010	1.1	9	1	20.8
						317	2087706	2	50	1	Cuddalore	14/09/2020		1	0	0	1	1	0	0	0	0	0	1	0	0	1	0	0	0	0	3	138	116	80	30	70	1	10	1	10	0	0	7.9	4180	3	13	2	298
						176	77886	2	41	1	Pondy	21/07/2020		1	0	0	0	0	0	0	0	0	0	0	0	0	0	0	0	0	0	1	78	120	70	20	97	0	0	1	0	0	0	16.7	4200	1.9	8	5	260
						318	2088086	2	54	1	Cuddalore	16/09/2020	Nlc	1	1	1	1	1	0	0	0	0	1	1	0	0	0	0	0	0	0	3	74	140	90	30	80	1	15	1	8	1	0	14.3	6100	3	36	192	1749
						177	2087722	2	52	1	Cuddalore	14/09/2020		0	0	0	0	0	0	0	0	9	1	1	0	0	0	0	0	0	0	0	60	110	70	16	98	0	0	0	4	2	0	13.6	7300	4	73	24	2000
						178	67984	3	64	0	Pondicherry	11/09/2020		1	1	1	0	1	0	1	0	7	1	0	0	0	0	0	3	0	0	1	96	130	70	16	96	0	0	1	1	0	0	10.9	5300	2	21	2	155
						179	2087774	2	58	1	Villupuram	15/09/2020		0	0	0	1	1	0	0	0	0	0	1	0	0	1	0	0	0	0	1	106	160	100	22	98	0	0	1	2	0	0	8.8	6500	4	79	12	1280
						180	2087535	3	69	0	Pondicherry	13/09/2020	Homemaker	1	0	0	0	0	0	0	0	2	1	0	0	0	0	0	7	0	0	1	110	140	90	20	99	0	0	0	4	1	0	7	4160	4	105	24	338
						181	20302020	2	58	1	Pondicherry	09/09/2020		1	1	0	0	0	0	1	1	0	1	1	0	0	0	0	0	0	0	2	88	110	70	20	98	0	0	1	1	0	0	13.7	4110	2	19	24	218
						182	2087022	2	40	0	Chidambaram	10/09/2020		0	1	0	1	1	0	1	1	0	1	1	0	0	0	0	0	0	0	2	80	120	80	24	91	1	4	1	5	1	0	13.7	7000	3	9	12	227
						183	2087530	3	63	0	Veppanthattai	12/09/2020		1	1	0	1	1	0	0	0	1	0	0	0	0	0	0	0	0	0	2	78	120	80	18	98	0	0	1	0	0	0	12.4	5600	4	77	12	153
						184	2086762	3	83	1	Pondicherry	08/09/2020		1	1	0	0	1	0	0	0	5	0	0	0	0	0	0	0	0	0	1	104	130	90	22	98	0	0	1	3	1	0	11.4	8370	5	90	24	1087
						185	2088251	3	94	1	Pondicherry	17/09/2020		0	0	0	0	0	0	0	0	0	1	1	0	0	1	0	0	0	0	2	60	150	100	22	93	1	4	0	7	2	0	11.2	15300	5	36	48	638
						186	457626	1	36	1	Tindivanam	13/09/2020		0	0	0	1	0	0	0	0	6	0	0	0	0	0	0	0	0	0	1	80	110	70	18	98	0	0	1	0	0	0	6.6	11280	4	18	48	2000
						187	2087549	2	50	0	Cuddalore	13/09/2020		1	1	0	0	1	0	0	0	3	1	0	0	0	0	0	0	0	0	2	96	120	80	28	89	1	4	1	7	1	0	12.5	4900	3	28	12	143
						188	2087555	2	59	0	Neyveli	13/09/2020		0	0	1	1	0	0	0	0	3	1	1	0	0	0	0	0	0	0	2	80	130	80	14	98	0	0	0	3	1	0	11.3	9600	4	67	2	416
						189	70178833	2	44	0	Pondicherry	19/09/2020	Nurse	1	1	0	0	1	1	0	0	0	0	0	0	0	0	0	0	1	1	1	89	112	80	14	99	0	0	1	0	0	0	10.9	3320	2	21	2	216
						190	2088245	1	35	0	Pondicherry	17/09/2020	Bank employees	1	0	1	0	0	1	0	0	4	0	0	0	0	0	0	0	1	0	1	96	138	92	18	98	0	0	1	1	0	0	14.2	3400	2	15	2	42
						191	2088595	2	43	1	Pondicherry	19/09/2020	Business man	1	0	0	0	0	0	0	0	0	0	0	0	0	0	0	0	0	1	1	80	120	80	16	98	0	0	1	0	0	0	15.7	5400	2	3	2	312
						192	2088427	2	47	1	Pondicherry	18/09/2020	Jewelry shop owner	1	1	0	1	1	0	0	0	0	1	0	0	0	0	0	0	1	0	1	82	130	90	18	97	0	0	1	0	0	0	16.5	5110	2	4	12	223
						193	273335	2	56	1	Pondicherry	15/09/2020	Clerical	1	1	0	1	0	0	1	1	7	1	1	0	0	0	0	0	1	0	2	102	150	90	24	96	0	0	1	3	1	0	14.4	5820	3	32	24	346
						194	2088594	2	45	1	Kattumannarkoil	19/09/2020	Business	1	0	0	0	0	0	0	0	0	1	0	0	0	0	0	0	1	0	1	96	124	80	16	93	1	2	1	3	0	0	14.4	7700	4	6	2	49
						195	2087558	2	45	1	Cuddalore	13/09/2020	Business	1	1	1	1	0	0	1	1	0	1	0	0	0	0	0	0	0	0	2	82	126	84	24	92	1	2	1	4	1	0	14.4	4820	3	31	48	655
						196	2088692	2	59	1	Neyveli	20/09/2020	Nlc	1	0	0	1	0	0	0	0	0	0	1	1	0	0	0	0	1	0	2	86	130	90	26	88	1	8	1	6	1	0	12.4	12100	4	50	24	1247
						197	2088162	2	60	1	Cuddalore	17/09/2020	Farmer	1	0	0	0	0	0	0	0	0	0	0	0	0	0	0	0	0	1	2	96	130	90	24	93	1	2	1	5	1	0	14.9	3400	2	6	10	772
						198	2088114	2	60	1	Pondicherry	17/09/2020	Not working	1	1	0	0	1	0	0	0	0	1	0	0	0	0	0	0	0	0	2	82	100	60	22	90	1	6	1	6	1	0	9.7	5200	2	75	12	1285
						199	2088256	2	57	0	Cuddalore	17/09/2020	Homemaker	1	1	0	0	0	0	0	0	0	0	1	0	0	0	0	0	1	0	1	120	170	110	28	98	0	0	1	5	1	0	13.3	3800	2	24	2	114
						200	2088392	3	78	1	Pondicherry	18/09/2020	Not working	0	0	0	0	0	0	0	0	0	0	0	0	0	0	0	0	0	0	0	112	120	80	20	96	0	0	1	2	1	0	10.7	14000	4	68	13	289
						201	2076047	1	35	1	Puducherry	19/09/2020	Business	1	1	0	0	1	0	0	0	4	0	0	0	0	0	0	0	0	0	2	110	140	100	27	92	1	4	1	5	1	0	14.4	3700	2	4	12	930
						202	2087526	2	40	1	Pondicherry	12/09/2020	Sales manager	1	0	0	0	1	0	0	0	0	1	0	0	0	0	0	0	1	0	1	80	134	80	19	97	0	0	1	1	0	0	14.8	4510	2	5	48	282
						203	2088654	3	77	0	Kanchipuram	20/09/2020	Homemaker	0	0	0	0	1	1	0	0	0	0	1	0	0	0	0	0	0	0	2	58	144	70	16	95	0	0	1	1	0	0	10.9	5800	2	16	24	578
						204	1285461	2	54	1	Pondicherry	21/09/2020	Business	0	0	0	0	1	0	0	0	0	0	1	0	0	0	0	0	0	1	1	72	140	90	20	96	0	0	1	1	0	0	16.1	4970	2	4	2	59
						205	1285462	2	55	0	Pondicherry	21/09/2020	Homemaker	1	1	0	0	1	0	1	0	0	0	0	0	0	0	0	8	0	1	2	100	150	100	26	95	1	2	1	6	1	0	9.2	9600	3	72	12	348
						206	2088250	2	44	1	Cuddalore	17/09/2020		0	0	0	1	1	0	0	0	7	1	1	0	0	0	0	0	0	1	3	88	100	70	26	79	1	10	1	8	1	0	15.1	11800	4	4	12	1599
						207	2088430	2	56	1	Dharmapuri	19/09/2020		1	1	0	0	0	0	0	0	0	0	0	0	0	0	0	0	0	1	1	77	120	90	14	95	0	0	1	1	0	0	13.4	3900	1	5	24	454
						208	2078423	3	82	0	Pondicherry	19/09/2020		1	1	0	0	0	0	0	0	2	1	1	0	0	1	0	0	0	0	2	100	140	70	24	79	1	10	0	6	1	0	9	4800	3	25	96	1329
						209	1349540	2	58	1	Pondicherry	19/09/2020	Rice mill owner	1	1	0	1	0	0	0	0	0	0	1	0	0	0	0	0	1	0	2	95	120	70	22	95	0	0	1	3	0	0	12	7190	5	56	48	370
						210	2087717	2	55	1	Pondicherry	23/09/2020	Pharmacist	0	0	0	1	0	0	1	1	0	1	1	0	0	0	0	0	1	0	1	112	130	90	24	98	0	0	1	3	1	0	12.2	5500	3	62	24	585
						211	2088652	3	62	1	Cuddalore	20/09/2020		1	1	1	1	1	0	0	0	0	1	0	0	0	0	0	0	0	0	2	91	92	69	20	82	1	15	1	6	1	0	13.6	11010	5	37	192	590
						212	2089162	3	65	1	Pondicherry	23/09/2020		1	0	0	0	0	0	0	0	0	1	1	0	0	0	0	0	0	0	1	96	140	90	20	99	0	0	1	2	0	0	14.8	3800	3	47	15	190
						213	2027826	1	24	0	Pondicherry	22/09/2020	Student	1	0	0	0	1	0	0	0	0	0	0	0	0	1	0	0	1	0	1	115	130	100	24	99	0	0	1	4	1	0	9.7	6470	3	40	12	78
						214	2087886	1	37	1	Pondicherry	15/09/2020	Politics	1	1	1	0	1	0	0	0	0	1	0	0	0	0	0	0	1	0	2	90	120	80	24	95	0	0	1	3	1	0	15.3	4140	3	8	24	489
						215	2089895	3	66	1	Pondicherry	26/09/2020	Pastor	1	1	0	0	1	0	0	0	5	0	1	0	0	0	0	0	1	0	1	78	170	100	18	97	0	0	1	2	0	0	14.6	6200	3	31	24	90
						216	1400781	1	26	0	Pondicherry	25/09/2020	Lic agent	0	0	0	0	1	0	0	0	0	0	0	0	0	0	0	0	1	0	0	120	120	80	16	99	0	0	1	2	0	0	13.6	4900	2	8	16	248
						217	2097873	2	59	1	Cuddalore	17/11/2020	Farmer	1	1	0	1	1	0	0	0	0	1	1	0	0	0	0	0	0	1	2	80	136	96	24	95	0	0	1	2	0	0	10	7400	6.2	32	39	61
						320	2089874	2	52	0	Pondicherry	26/09/2020	Naturopathy practitioner	0	1	0	0	0	0	0	0	0	0	0	0	0	0	0	0	1	0	1	98	130	90	17	98	0	0	1	1	0	0	11.9	4600	2	26	12	98
						218	2097737	2	60	1	Pondy	20/11/2020	Rtd. Colonel	1	1	1	0	1	0	0	0	0	0	0	0	0	0	0	0	1	0	3	90	138	94	26	86	1	4	1	6	1	0	16.4	4900	5.2	32	66	750
						321	2089010	3	65	1	Auroville	22/09/2020	Business man	0	1	0	0	0	0	1	0	0	0	1	0	0	0	0	0	1	0	1	106	150	100	20	96	0	0	1	3	1	0	14	5800	2	46	24	331
						219	2087189	2	53	0	Koothpkkm Cuddalore	10/09/2020	Housewife	1	1	0	1	0	1	1	0	0	1	1	0	0	0	0	3	0	0	3	112	150	70	30	85	1	15	0	14	2	0	7.3	5000	5	108	96	767
						220	2093054	2	44	1	Pondy	15/10/2020	Driver	1	0	0	0	1	0	0	0	0	1	1	0	0	0	0	0	1	1	1	110	150	100	20	98	0	0	1	1	0	0	17	5600	3.5	4	11	508
						322	2020072078423	3	82	0	Pondicherry	19/09/2020	Housewife	1	1	1	1	0	0	0	0	0	1	1	1	0	1	0	2	0	0	3	100	146	70	28	79	1	8	0	13	2	0	8.9	12360	15	90	48	2560
						221	2092058	2	60	1	Chidambaram	10/10/2020		1	1	0	0	0	0	0	0	0	1	1	0	0	1	0	0	0	0	1	80	120	80	22	97	0	0	1	0	0	0	9.6	18200	17	81	127	747
						326	2087902	2	53	1	Pondy	15/09/2020		1	1	1	1	0	0	0	0	0	0	0	0	0	0	1	0	0	0	3	98	126	80	25	80	1	15	1	9	1	0	12	8800	15	23	12	358
						222	2095865	2	56	1	Pondy	04/11/2020	Farmer	1	0	0	0	0	0	0	0	0	0	0	0	0	0	0	0	0	0	1	64	150	80	18	98	0	0	1	0	0	0	15.6	7190	2.7	3	2	127
						327	2020092089923	3	80	1	Pondicherry	27/09/2020		1	0	0	1	0	0	0	0	2	1	1	0	0	1	1	0	0	0	2	100	110	80	24	95	1	2	0	8	1	0	6	7080	8	109	10	981.9
						223	2089471	2	53	1	Cuddalore	24/09/2020		1	1	0	1	0	0	0	0	0	0	0	0	0	0	1	0	0	0	3	94	120	90	30	78	1	15	1	10	1	0	14.8	12700	9	29	5	56
						224	947798	1	32	1	Pondy	23/09/2020		1	1	1	0	1	0	0	0	0	0	0	0	0	0	0	0	0	0	1	98	120	76	18	98	0	0	1	0	0	0	14	7110	1	4	5	35
						225	2090112	2	59	0	Pondy	28/08/2020	Housewife	0	0	0	0	1	0	1	1	0	1	1	0	0	0	0	3	1	0	1	98	180	100	18	96	0	0	1	1	0	0	11.6	5000	0.9	20	5	138
						226	69897	2	41	1	Pondy	25/09/2020		1	0	0	0	0	1	1	1	0	0	0	0	0	0	0	0	0	0	1	104	110	94	16	99	0	0	1	1	0	0	14	5730	2.2	22	4	112
						227	2089987	2	50	1	Pondy	28/09/2020		1	1	0	1	1	0	1	1	0	0	1	0	0	0	1	0	1	0	1	98	116	70	26	98	0	0	1	3	1	0	16	4300	1.8	123	2	334
						228	2089985	2	48	0	Pondy	28/09/2020	Wife	1	1	0	0	0	1	1	1	0	0	0	0	0	0	0	1	0	1	1	90	110	80	24	98	0	0	1	2	1	0	11.7	4600	3.5	15	4	76
						229	2088958	2	55	1	Pondy	22/09/2020		1	1	0	0	1	0	0	0	0	0	1	0	0	0	0	0	0	0	1	106	105	84	20	96	0	0	1	2	0	0	13.9	6700	2.8	10	2	221
						230	208502	1	35	1	Pondy	22/09/2020		1	1	0	0	1	0	0	0	0	0	0	0	0	0	0	0	0	0	1	86	120	90	20	96	0	0	1	0	0	0	15	7300	1.8	4	12	248
						231	132129	3	68	1	Cuddalore	25/09/2020		1	1	1	1	0	0	0	0	0	1	1	0	0	0	0	0	0	1	2	110	130	80	28	93	1	2	1	7	1	0	14.4	4300	4	25	48	234
						232	803446	3	67	1	Pondicherry	08/10/2020	Retired	0	1	0	1	0	0	0	0	0	1	1	0	0	0	0	0	0	0	3	130	130	80	28	80	1	10	1	10	1	0	13.3	10900	4	23	61	74
						233	2091627	2	57	1	Pondicherry	08/10/2020	Cook	1	1	1	1	0	0	0	0	0	1	0	0	0	0	0	0	1	0	3	102	145	81	30	80	1	15	1	9	1	0	15.6	10200	3	22	25	751
						234		2	43	1	Pondicherry	07/10/2020	Lic agent	1	0	1	1	1	1	1	0	1	0	0	0	0	0	0	0	0	0	3	106	120	80	34	88	1	10	1	9	1	0	14.4	7000	5	25	88	553
						235	1398483	2	55	1	Pondicherry	05/10/2020	Business fishing	1	0	0	0	0	0	0	0	8	0	0	0	0	0	0	1	1	0	2	112	130	90	26	88	1	4	1	8	1	0	14.9	6920	2	19	19	876
						236	2091041	3	65	1	Pondicherry	05/10/2020	Retired teacher	1	1	0	0	1	1	0	0	5	1	0	0	0	0	0	0	1	0	2	80	130	90	22	95	0	0	1	3	1	0	14.7	6300	3	37	27	602
						237	2090956	2	52	1	Pondicherry	04/10/2020	Plumber	1	1	1	0	0	0	0	0	0	1	0	0	0	0	0	0	0	0	2	110	128	70	18	99	0	0	1	1	0	0	12.8	4600	3	47	35	390
						238	2090748	2	47	1	Pondicherry	02/10/2020	Executive at HUL	1	0	0	0	1	0	0	0	0	1	0	0	0	1	0	0	0	0	2	68	130	80	32	96	0	0	1	4	1	0	8.4	5800	2	11	98	808
						239	2091805	2	45	0	Pondicherry	08/10/2020	Grocery store owner	1	1	0	0	1	0	0	0	0	1	1	0	0	0	0	0	0	0	2	104	110	70	30	94	1	4	1	6	1	0	14.3	4290	2	43	22	552
						240	2091181	1	37	1	Thiruvannamalai	05/10/2020	Driver	1	1	0	1	0	0	0	0	0	1	0	0	0	0	0	0	0	0	2	85	120	70	28	90	1	2	1	5	1	0	13.9	15000	5	46	50	1249
						241	91172	1	26	0	Pondicherry	05/10/2020	Student	1	1	1	0	1	1	0	0	0	0	0	0	0	0	0	1	1	0	1	130	120	70	24	100	0	0	1	4	1	0	15	4100	1.4	14	3	179
						242	2091172	1	26	0	Pondicherry	12/10/2020	Clerk	1	0	1	0	1	1	0	0	1	0	0	0	0	0	0	1	0	0	1	131	120	70	24	100	0	0	1	5	1	0	15	4100	2	14	3	130
						243	2092188	2	50	0	Cuddalore	10/10/2020	Homemaker	1	0	0	0	1	0	0	0	1	0	1	0	0	0	0	1	0	0	1	90	140	80	24	98	0	0	1	2	1	0	11.7	5000	2	13	3	27
						244	2092187	1	24	1	Cuddalore	10/10/2020	Sales	1	0	0	0	0	0	0	0	1	1	0	0	0	0	0	0	0	0	1	84	120	80	18	99	0	0	1	0	0	0	16.1	3200	1	2	3	189
						245	2090120	2	50	0	Tarimala, Andhra	29/09/2020	Homemaker	1	0	0	0	0	0	0	0	0	1	1	0	0	0	0	0	0	0	2	85	130	70	24	90	1	2	1	4	1	0	10.1	13400	5	40	24	299
						246	2091051	2	60	0	Pondicherry	05/10/2020	Homemaker	1	0	0	0	1	0	0	0	5	1	0	0	0	0	0	0	0	0	1	80	120	80	18	96	0	0	1	0	0	0	11.2	5930	3	55	36	283
						247	2091050	3	65	1	Pondicherry	05/10/2020	Not working	0	0	0	0	1	0	0	0	0	0	0	0	0	0	0	0	0	0	1	100	128	70	20	100	0	0	1	2	1	0	12.7	5600	3	9	1	68
						248	2091187	2	52	1	Pondicherry	05/10/2020	Business man	1	1	0	1	1	0	0	0	0	0	0	0	0	0	0	0	0	0	2	85	130	70	26	97	0	0	1	3	1	0	14.4	2900	2	6	6	539
						249	2091846	1	37	1	Pondy	08/10/2020	Buisness	1	0	0	0	0	0	0	0	0	0	0	0	0	0	0	0	0	0	1	80	150	90	17	100	0	0	1	0	0	0	14	7600	1.3	3	1	48
						250	91664	2	42	1	Pondicherry	08/10/2020	Buisness	1	0	0	0	0	1	1	1	0	0	1	0	0	0	0	0	0	0	1	96	150	90	24	99	0	0	1	2	1	0	15	4180	2.8	8	1	463
						251	2090732	3	65	1	Pondy	02/10/2020	Farmer	1	0	0	1	1	0	1	1	0	0	0	0	0	0	0	0	0	0	1	118	120	80	18	99	0	0	1	2	0	0	13	4000	1.4	19	1	552
						252	91404	2	54	0	Villupuram	07/10/2020	Housewife	1	1	1	0	1	0	1	1	0	1	1	0	0	0	0	0	1	0	1	90	140	85	20	100	0	0	1	0	0	0	11	9000	2.5	31	1	80
						253	244689	1	30	1	Pondy	10/10/2020	Office	1	0	0	0	1	0	0	0	0	0	0	0	0	0	0	0	0	0	1	98	120	80	24	100	0	0	1	3	0	0	15	3900	1.5	3	1	157
						254	64259	2	43	1	Cuddalore	29/09/2020	Office	1	0	0	0	0	0	1	1	0	1	0	0	0	0	0	0	0	0	2	120	90	60	24	92	1	4	1	9	1	0	14	10200	4	56	48	781
						255	91280	2	47	1	Pondicherry	06/10/2020	Office	1	1	1	1	1	0	1	1	0	0	0	0	0	0	0	0	0	0	2	110	100	80	34	95	1	2	1	9	1	0	14.7	4660	2	24	63	781
						256	91359	2	57	0	Pondicherry	06/10/2020		1	0	1	0	1	0	1	1	0	0	0	0	0	0	0	0	1	0	2	110	120	80	26	96	0	0	1	5	1	0	13	3300	3	20	30	449
						257	209184	2	41	1	Pondicherry	08/10/2020		1	0	0	0	0	0	0	0	0	0	1	0	0	0	0	0	0	0	1	98	180	130	15	98	0	0	1	1	0	0	18	4900	2.8	2	2	90
						258	2091623	1	37	1	Pindicherry	07/10/2020		1	0	0	0	1	0	0	0	0	1	0	0	0	0	0	0	0	0	1	120	120	90	20	96	0	0	1	2	0	0	15.7	3500	2.7	15	42	276
						259	2091252	2	43	1	Cuddalore	06/10/2020		1	1	1	0	1	0	1	1	0	1	0	0	0	0	0	0	0	0	2	98	130	90	16	97	1	4	1	1	0	0	12.6	5000	5.2	50	116	763
						260	901347	2	42	1	Villupuram	09/10/2020	Farmer	1	1	0	0	0	0	0	0	0	1	0	0	0	0	0	0	0	0	1	82	136	70	98	95	0	0	1	0	0	0	14	3800	1.2	9	1	376
						261	92053	1	32	1	Tamilnadu	09/10/2020	Farmer	1	1	1	0	1	1	1	1	0	0	1	0	0	0	0	0	0	0	1	80	120	80	98	98	0	0	1	0	0	0	17	7400	3	3	1	278
						262	2090734	2	56	1	Pondicherry medical	02/10/2020		1	0	0	1	0	0	0	0	0	0	1	0	0	0	0	0	0	0	2	91	124	80	30	88	1	4	1	7	1	0	12	5300	2	19	88	2000
						263	90741	2	46	1	Pondy	02/10/2020	Office	1	1	1	1	0	0	0	0	0	1	0	0	0	0	0	0	0	0	2	64	130	90	42	89	1	15	1	6	1	0	13.6	19400	8	31	43	200
						264	261	3	71	1	Pondicherry	09/10/2020		1	1	0	1	0	0	0	0	0	1	1	0	0	0	0	0	0	0	2	90	140	90	24	92	1	4	1	3	1	0	10.5	7900	8.5	96	139	108
						265	91805	2	45	0	Chidamabaram	08/10/2020		1	1	0	1	1	0	0	0	0	1	1	0	0	0	0	0	0	0	2	104	110	70	18	94	1	2	1	4	0	0	14.3	4300	2	43	22	569
						266	2091402	2	59	1	Pondicherry	06/10/2020	Office	1	1	1	0	1	0	0	0	0	0	0	0	0	0	1	0	0	0	1	98	130	80	18	98	0	0	1	1	0	0	10	4100	2	29	1	82
						267	2091180	2	55	1	Cuddalore	05/10/2020	Business	1	1	0	0	0	0	0	0	0	1	1	0	0	0	0	0	0	0	2	86	120	70	26	88	1	4	1	7	1	0	13.3	6300	4	67	117	956
						268	92621	2	50	1	pondicherry	13/10/2020	Govt office	1	1	0	0	1	1	0	0	0	0	0	0	0	0	0	0	0	0	1	73	122	80	14	98	0	0	1	0	0	0	12	4500	1	6	1	180
						269	66487	3	68	0	Myladuthurai	30/09/2020		1	0	0	1	0	1	0	0	0	1	1	0	0	0	0	0	0	0	2	100	122	70	17	95	1	2	0	3	1	0	9	9400	8	51	5	78
						270	432040	2	55	1	Villupuram	14/10/2020	Agriculture	1	0	0	0	1	0	1	1	0	1	0	0	0	0	0	0	1	0	1	70	110	70	20	97	0	0	1	0	0	0	10	7200	2.7	46	7	42
						328	1168472	2	55	1	No. 34, MGR street, jeevnathpuram, lawspet, Pondicherry	16/10/2020		1	1	1	0	1	0	0	0	0	0	0	0	0	0	0	0	0	0	2	90	130	80	20	95	0	0	1	1	0	0	14.1	4700	3.3	26	77	415
						271	92805	2	60	0	Pondy	14/10/2020	Housewife	1	1	1	1	1	0	1	1	0	0	0	0	0	0	0	0	0	1	1	90	130	70	22	97	0	0	1	2	0	0	12.9	8400	5.2	36	35	456
						329	2093204	3	78	1	Ariyankuppan, Pondicherry	16/10/2020		0	1	0	0	0	1	0	0	7	1	1	0	0	0	0	0	0	0	2	86	128	80	22	94	1	2	1	5	1	0	12.4	6900	2.4	19	11	192
						272	92806	2	59	1	Pondicherry	14/10/2020	It	1	1	1	0	0	0	1	1	0	1	1	0	0	0	0	0	0	0	1	81	140	90	22	97	0	0	1	2	0	0	15	8200	5	7	29	362
						330	2092649	3	82	0	Kumaran street, Pondicherry	13/10/2020	Housewife	1	0	0	1	0	1	0	0	0	0	0	0	0	0	0	1	0	0	3	101	110	70	35	85	1	15	1	9	1	0	11.5	14800	3.8	44	91	856
						273	92619	1	36	0		13/10/2020		1	1	1	1	1	0	0	0	0	0	0	0	0	0	0	1	0	0	1	100	138	70	21	97	0	0	1	3	0	0	10.4	7000	3.5	56	36	49
						331	140638	3	81	1	Kandasamy street, ulandadurpet, Pondicherry	16/10/2020	Retired	1	1	1	0	0	0	1	0	0	1	1	0	0	0	0	0	0	0	2	102	120	80	30	89	1	15	1	9	1	0	13.3	2800	3.7	62	52	1753
						274	93036	2	46	1		15/10/2020		1	1	0	0	1	1	0	0	0	0	0	0	0	0	0	1	0	0	1	80	130	80	22	97	0	0	1	2	0	0	13	11000	22	52	96	90
						275	400788	1	29	1		25/10/2020		1	0	0	0	1	0	0	0	0	0	0	0	0	0	0	0	0	0	1	88	110	80	16	98	0	0	1	0	0	0	13.5	4900	2.6	8	4	248
						277	78301	2	42	1	Pondy	21/07/2020		1	1	1	0	1	0	0	0	0	0	0	0	0	0	0	0	1	0	1	88	110	70	13	98	0	0	1	1	0	0	14	7700	3.5	46	99	1769
						278	70251	1	34	0	Pondy	21/07/2020		1	0	1	0	0	0	0	0	0	0	0	0	0	0	0	0	0	1	1	78	128	82	20	99	0	0	1	2	0	0	12	6000	1	10	1	20
						279	78414	2	53	1	Cuddalorw	22/07/2020		1	1	0	1	1	1	0	0	0	0	1	0	0	0	0	0	1	0	1	98	120	80	26	97	0	0	1	3	1	0	11.4	4300	5.4	36	43	522
						280	819009	2	50	1	Pondicherry	15/07/2020		1	0	0	0	0	0	0	0	0	0	0	0	0	0	0	0	0	0	1	70	110	70	18	98	0	0	1	0	0	0	14	3000	0.9	18	1	41
						281	78160	3	69	1		23/07/2020	Office	1	0	0	0	0	0	0	0	0	1	1	0	0	0	0	0	1	0	1	84	130	80	20	97	0	0	1	0	0	0	14	5900	1.7	66	76	603
						282	78275	2	41	1	Pondy	23/07/2020	Farmer	1	0	0	0	0	0	0	0	0	0	0	0	0	0	0	0	0	1	1	88	110	80	14	98	0	0	1	0	0	0	10	3700	1	6	1	491
						283	77622	2	50	1	Pondy	18/07/2020	Govt officer	1	1	1	0	0	0	0	0	0	0	0	0	0	0	0	0	1	1	1	84	120	80	14	99	0	0	1	0	0	0	15.5	6570	6.5	7	1	586
						284	78982	2	47	0	Pondy	26/11/2020	Housewife	1	1	0	0	1	0	1	1	0	0	0	0	0	0	0	0	0	0	1	72	122	80	20	98	0	0	1	0	0	0	14	11450	12	40	20	507
						286	78972	2	56	1	Pondy	26/07/2020	Farmer	1	1	0	0	1	0	0	0	0	1	0	0	0	0	0	0	0	0	1	80	126	80	21	97	0	0	1	2	0	0	11.2	5500	2.1	23	1	29
						287	28986	2	54	0	Villupuram	26/07/2020	Housewife	1	1	1	0	1	0	0	0	0	1	1	0	0	0	0	0	0	1	1	98	130	84	20	96	0	0	1	0	0	0	12.2	7200	2.1	15	1	96
						288	78977	2	47	1	Pondy	26/07/2020	Driver	1	1	1	0	0	0	1	1	0	0	0	0	0	0	0	0	0	0	1	86	116	74	20	98	0	0	0	0	0	0	12.6	4400	1.5	43	26	79
						289	79009	2	47	1	Pondy	27/07/2020	Office worker	1	1	0	0	0	0	0	0	0	0	0	0	0	0	0	0	0	0	1	88	130	70	18	99	0	0	1	0	0	0	12.9	4000	4.5	21	10	80
						290	78971	1	28	1	Pondy	26/07/2020		1	0	1	0	1	0	0	0	0	0	0	0	0	0	0	0	0	0	1	84	110	70	16	98	0	0	1	0	0	0	14.6	5400	0.9	3	1	89
						291	78970	1	28	1	Pondy	26/07/2020	Pondy	1	1	1	0	0	0	0	0	0	0	0	0	0	0	0	0	0	0	1	82	110	80	20	97	0	0	1	0	0	0	12.7	6000	2.5	8	2	83
						292	77870	1	37	1	Pondy	20/07/2020	Shopkeeper	1	0	0	0	0	1	1	1	0	0	0	0	0	0	0	0	0	0	1	78	120	80	99	98	0	0	1	0	0	0	14.8	7500	3	14	12	900
						293	78707	1	28	0	Pondy	28/07/2020		1	0	0	0	1	1	1	1	0	0	0	0	0	0	0	0	1	0	1	92	120	90	18	98	0	0	1	1	0	0	15	5700	1.5	3	6	95
						294	78363	1	27	1		22/07/2020		0	0	1	0	1	1	1	1	0	0	0	0	0	0	0	0	0	1	1	78	120	84	22	99	0	0	1	2	0	0	15.3	4500	3	18	4	483
						295	78948	2	50	1	Pondy	25/07/2020		1	0	0	0	1	0	0	0	0	0	0	0	0	0	0	0	0	0	1	88	110	70	18	98	0	0	1	0	0	0	9.5	3400	3.5	67	43	239
						296	78947	3	76	1	Cuddalore	25/07/2020		1	0	1	0	1	0	0	0	0	0	0	0	0	0	0	0	1	0	1	86	140	80	16	98	0	0	1	0	0	0	12.6	5600	3	38	25	800
						297	78980	1	23	1	Pondy	26/07/2020		1	0	1	0	0	0	1	1	0	0	0	0	0	0	0	0	0	0	1	66	120	70	18	98	0	0	1	0	0	0	14.8	6900	1.3	3	1	105
						298	77806	3	77	0	Cuddalore	24/07/2020		1	0	0	1	0	0	0	0	0	1	1	0	0	0	1	0	1	0	3	90	110	70	30	88	1	15	1	6	1	0	9.7	12700	22	121	163	1900
						299	71553	2	54	1		25/07/2020		0	0	1	0	0	0	1	1	0	1	0	0	0	0	0	0	0	0	1	80	130	90	16	97	0	0	1	0	0	0	13.4	5200	3.8	12	99	89
						300	77710	2	47	1		19/07/2020		1	0	0	0	0	0	0	1	0	1	0	0	0	0	1	0	1	0	2	86	100	70	18	97	0	0	1	2	0	0	13.4	5800	4.2	66	121	637
						301	77611	2	47	0		17/07/2020		0	0	1	0	1	0	1	1	0	0	0	0	0	0	0	0	0	0	1	86	120	84	20	98	0	0	1	0	0	0	12.7	4600	2.5	37	45	69
						305	2087021	2	40	0	Chidambaram	10/09/2020	Homemaker	0	1	0	0	1	0	1	1	0	1	1	0	0	0	0	0	0	0	2	100	120	74	28	90	1	4	1	7	1	0	13	7000	5.7	9	12	227
						307	2085447	2	40	1	Pdy	01/09/2020	Driver	1	1	1	1	1	0	0	0	0	1	1	0	0	0	1	0	1	0	2	108	120	70	34	94	1	4	1	4	1	0	15.6	6300	3.5	6	79	518
						308	2092629	2	41	1	Pondy	13/10/2020	Business	1	0	1	0	1	0	0	0	0	1	1	0	0	0	0	0	0	0	1	88	150	120	20	97	0	0	1	0	0	0	18	4300	1.2	5	12	113
						310	2088416	2	40	1	Pondy	18/09/2020	Shopkeeper	1	0	0	0	0	0	0	0	0	1	0	0	0	0	0	0	1	1	1	92	130	110	18	97	0	0	1	1	0	0	15	4400	1.5	7	1	286
						332	2086182	2	40	1	Pondy	04/09/2020	Marketing	0	1	1	0	0	0	0	0	0	1	1	0	0	0	0	0	0	0	1	98	130	80	20	96	0	0	1	1	0	0	13.8	7600	1.5	60	36	1990
						311	2078960	1	36	1	Cuddalore	26/07/2020	Engineer	0	0	0	1	1	0	0	1	0	0	0	0	0	0	0	0	0	0	1	98	110	80	16	98	0	0	1	0	0	0	13.6	6540	2	6	1	323
						333	2078484	2	60	1	Tamilnadu	29/07/2020	Retired govt servant	0	0	0	0	1	0	0	0	0	0	0	0	0	0	0	0	0	0	1	82	110	70	16	98	0	0	1	0	0	0	14	7400	4.2	5	1	59
						312	1971027	2	57	1	Cuddalore	06/11/2020	Govt sevice	1	0	0	1	0	0	0	0	0	1	0	1	0	0	0	0	0	0	3	78	100	80	30	60	1	10	0	7	2	0	9	4700	11	10	114	318
						314	2095540	2	56	0	Ulundurpet	02/11/2020	Housewife	1	0	0	0	0	0	0	0	0	1	1	0	0	0	0	0	0	0	1	74	110	70	22	98	0	0	1	1	0	0	8	12600	3.7	17	112	1308
						315	355347	3	72	1	tn	3/9/20		0	0	0	0	0	0	0	0	0	0	1	0	0	0	0	1	0	0	0	68	130	90	18	95	0	0	1	0	0	0	13.9	5800	3.4	10	2	29
						316	2020112097286	3	65	0	Chidambaram	12/11/2020		1	1	1	1	1	0	0	0	0	1	0	0	0	0	0	0	0	0	1	76	150	90	44	97	0	0	1	0	0	0	12.1	5600	5	53	40	2000
						319	2093059	2	56	1	Pondy	15/10/2020	Shopkeeper	1	1	1	0	0	0	0	0	0	0	1	0	0	0	0	0	1	1	1	100	146	100	20	96	0	0	1	0	0	0	14	6000	1.6	29	10	405
						323	2095273	2	58	0	Pondy	30/10/2020	Housewife	1	1	1	1	1	1	0	0	0	0	0	0	0	0	0	0	0	0	1	80	120	70	20	92	1	2	1	1	0	0	11.5	7900	7	65	40	236
						324	2095446	1	35	0	Vadalur	31/10/2020		1	1	1	0	0	0	0	0	0	0	0	0	0	0	0	0	0	0	1	72	116	80	18	99	0	0	1	0	0	0	11.7	6000	0.8	15	1	34
						325	2094436	2	59	1	Pondy	26/10/2020		1	1	1	0	0	0	0	0	0	0	0	0	0	0	0	0	0	0	2	90	124	88	24	91	1	4	1	7	1	0	13.5	5600	3.5	29	25	330
						336	2090032	2	40	1	Pondy	26/10/2020	Tailor	0	0	1	0	0	0	1	0	0	1	0	0	0	0	0	0	0	0	0	86	120	80	18	98	0	0	1	0	0	0	10	6200	2.2	18	18	189
						337	2090719	3	66	1	Pondy	02/10/2020	Retired service	1	1	1	1	0	1	0	0	0	1	1	0	0	0	1	0	0	0	2	90	130	90	40	96	0	0	1	4	1	0	12.6	5680	5.4	7	36	383
						338	2098172	2	54	1	Pondy	18/11/2020		1	0	0	0	0	0	0	0	0	0	1	0	0	0	0	0	0	0	3	78	150	90	38	94	1	4	1	7	1	0	10	13900	4.3	8	113	112
						339	76047	1	35	1	Pondy	19/09/2020		1	1	1	0	0	0	0	0	0	0	0	0	0	0	0	0	0	0	3	78	140	90	18	97	0	0	1	0	0	0	14.4	3500	1.3	4	45	942
						340	2096445	1	31	1	Pondy	06/11/2020	Engineer	1	1	1	1	1	0	0	0	0	0	0	0	0	0	0	0	1	1	0	115	120	80	22	95	0	0	1	4	0	0	13.9	5200	3	18	32	1798
						341	92217	2	50	0	Cuddalore	11/10/2020		1	1	0	1	0	0	1	1	0	1	1	1	0	0	1	0	0	0	2	102	120	80	26	94	1	2	1	8	1	0	10.5	7500	3	46	37	180
						342	810921	1	33	0	Pondy	03/11/2020		1	1	1	1	1	0	1	0	0	0	0	0	0	0	0	0	1	1	2	102	110	70	24	94	1	2	1	5	0	0	7.7	4700	6	49	20	54
						334	92160	3	63	0	Pondy	10/10/2020		1	1	0	1	0	1	0	0	0	1	1	0	0	0	1	0	1	0	2	100	100	60	30	91	1	4	1	12	1	0	13	6900	2	29	62	1390
						343	2087725	3	73	0		14/09/2020		1	1	1	1	0	0	0	0	0	1	1	0	0	0	0	0	1	0	2	78	110	70	20	95	1	1	1	3	0	0	10	4700	5	60	12	197
						344	88428	2	50	1	Tamil nadu	18/09/2020		1	1	0	0	0	0	0	0	0	1	1	0	0	0	0	0	1	0	2	86	150	90	34	96	0	0	1	3	0	0	15	7800	2	15	24	331
						345	2088307	2	55	0	Pondicherry	18/09/2020		0	1	1	1	0	0	0	0	0	0	0	0	0	0	0	0	1	1	2	84	130	80	21	93	1	4	1	2	0	0	11.8	4000	2	67	12	164
						346	89008	2	53	1	Pondicherry	22/09/2020		1	1	0	0	0	0	0	0	0	1	1	0	0	0	0	0	1	0	2	116	120	70	24	94	0	0	1	7	0	0	13	3700	4.5	25	12	171
						347	88615	3	64	0	Virudhachalam	19/09/2020	Housewife	0	0	0	0	1	0	1	1	0	0	0	0	0	0	0	0	0	0	2	90	110	100	70	92	1	8	1	4	0	0	12.6	8300	6.5	53	96	319
						348	87579	3	73	1	Pondy	14/09/2020		1	0	0	0	0	0	0	0	0	1	0	0	0	0	0	0	0	0	1	76	130	80	20	97	0	0	1	0	0	0	15	5800	3	2	4	890
						349	88825	3	73	1	Pondy	22/09/2020	Retired	1	0	0	0	0	0	0	0	0	1	1	0	0	0	0	0	0	0	3	97	124	77	24	97	0	0	1	2	0	0	12.8	4600	3.8	26	107	98
						350	88971	2	60	1	Cuddalore	22/09/2020	Retired	1	1	1	0	1	0	0	0	0	0	0	0	0	0	0	0	0	0	1	90	100	70	18	94	0	0	1	1	0	0	11.6	9380	6.2	38	12	63
						351	2087936	2	47	0	Tamilnadu	16/09/2020	Housewife	1	1	1	0	1	0	0	0	0	1	1	0	0	0	0	0	0	0	2	88	100	80	22	93	1	2	1	5	0	0	11.6	10140	2.2	19	24	306
						352	2090979	3	61	0	Pondy	05/10/2020		1	1	1	1	0	0	0	0	0	1	0	0	0	0	0	0	0	0	2	120	130	80	38	93	1	6	1	7	0	0	12.3	6300	2.3	41	86	111
						353	2090491	3	80	0	Pondy	30/09/2020		1	1	0	0	0	0	0	0	0	0	1	0	0	0	0	0	0	0	2	108	110	80	20	92	1	4	1	3	0	0	16.4	6900	1.6	2	24	108
						354	2090118	2	47	1	Pondy	28/09/2020		1	1	0	1	0	0	0	0	0	0	0	0	0	0	0	0	0	0	3	64	110	80	40	83	1	6	1	7	1	0	10.1	9000	11	42	24	145
						355	2090283	2	48	1	Pondy	29/09/2020	Govt service	1	1	0	1	0	0	0	0	0	1	1	0	0	0	0	0	1	0	2	108	140	90	20	92	1	4	1	4	0	0	15.9	3920	3	40	12	857
						356	2090081	2	55	0	Pondy	29/09/2020		0	1	1	1	1	0	0	0	0	0	1	0	0	0	0	0	0	0	2	78	140	80	20	98	0	0	1	0	0	0	13.3	4800	3.8	14	24	156
						357	2094370	2	58	0	Pondy	24/10/2020		1	1	0	0	1	0	1	1	0	1	1	0	0	0	0	0	1	0	2	115	110	70	26	88	1	2	1	4	0	0	10	9000	5	85	288	2000
						358	64941	2	60	0		23/10/2020	Pondicherry	0	0	0	0	1	0	0	0	0	0	0	0	0	0	0	0	1	1	1	70	110	80	96	96	0	0	1	1	0	0	11	3900	1.4	53	9	348
						359	94212	1	38	0		23/10/2020		0	1	0	0	0	0	0	0	0	0	1	0	0	0	0	0	0	1	1	76	116	80	99	99	0	0	1	0	0	0	11.2	5500	1.5	17	1	21
						360	72489	2	51	0	Pondy	24/10/2021		1	1	1	1	1	1	1	0	0	1	0	0	0	0	0	0	0	0	1	118	148	90	20	98	0	0	1	1	0	0	11	5200	1.5	58	134	507
						361	83890	1	25	1	Tn	21/10/2020		0	0	0	0	0	0	0	0	0	0	0	0	0	0	0	0	0	0	1	80	100	60	20	97	0	0	1	0	0	0	12.9	6300	3	7	1	43.3
						362	94033	3	62	0		22/10/2020		0	0	0	0	0	0	0	0	0	1	0	0	0	0	0	0	1	1	1	80	110	70	18	95	0	0	1	1	0	0	12	4200	0.9	13	3	64
						363	93062	2	57	1		15/10/2020		1	0	0	0	1	0	0	1	0	0	0	0	0	0	1	0	1	0	1	80	140	90	22	98	0	0	1	0	0	0	12	6800	1.4	10	1	59
						364	2092218	3	65	1	Cuddalore	11/10/2020		1	1	0	1	0	0	0	0	0	1	1	0	0	0	0	1	0	0	1	88	180	110	20	98	0	0	1	0	0	0	12.5	15000	10.5	27	28	177
						365	2092437	3	81	0	Pondy	12/10/2020		0	1	1	0	1	0	1	1	0	0	0	0	0	0	0	0	0	0	1	98	120	70	18	98	0	0	1	0	0	0	12	4000	2.4	22	1	44
						366	2097280	3	69	0	Pondy	11/11/2020		1	0	0	0	1	0	1	0	0	1	1	0	0	0	0	0	0	0	1	92	130	100	18	98	0	0	1	0	0	0	13.9	6500	2.5	16	1	407
						367	2082568	3	81	1	Tamilnadu	15/08/2020		1	0	1	0	1	0	0	0	0	1	1	0	0	0	0	0	0	0	1	86	130	90	16	97	0	0	1	0	0	0	7.2	3200	3.1	59	78	25
						368	2085439	3	82	0	Pondy	01/09/2020		0	1	1	1	0	1	0	0	0	1	1	0	0	1	1	0	0	0	3	66	120	60	98	60	1	12	1	7	1	0	11.8	11600	8.2	32	96	132
						335	2081139	3	70	1	Pondy	08/08/2020		1	1	0	0	1	0	0	0	0	1	0	0	0	0	0	0	0	0	2	92	130	90	28	88	1	2	1	4	0	0	13.5	4400	6.4	14	34	518
						369	87014	3	79	1	Pondy	09/09/2020		1	1	0	0	1	0	0	0	0	0	0	0	0	0	0	0	1	0	1	92	120	80	18	97	0	0	1	0	0	0	13.3	4500	2.8	47	4	190
						370	2088422	3	67	1	Pondy	18/09/2020	Retired	1	0	0	0	1	0	0	0	0	1	1	0	0	0	0	0	0	0	1	96	160	90	20	96	0	0	1	0	0	0	14.8	4500	1.8	13	6	230
						371	shivaji patel	3	69	1	Pondy	03/09/2020	Retired	1	0	0	0	0	0	0	0	0	1	1	0	0	0	0	0	0	0	1	110	130	100	18	96	0	0	1	1	0	0	11.2	9600	12	70	70	431
						372	2084912	3	69	1	Pondy	28/08/2020		1	1	0	0	0	0	0	0	0	0	0	0	0	0	0	0	1	1	1	81	130	110	20	95	0	0	1	0	0	0	12.8	4100	1.5	34	5	103
						373	2088781	3	85	1	Villupuram	21/09/2020		1	1	0	1	0	0	0	0	0	1	0	0	0	0	1	0	0	1	1	90	130	80	20	98	0	0	1	0	0	0	14.7	13400	7.8	8	4	377
						374	2089886	3	72	1		26/09/2020	Cuddalore	1	1	1	0	1	0	0	0	0	1	1	0	0	0	0	0	1	0	2	103	150	90	20	94	0	0	1	2	0	0	11	6400	8.4	70	48	665
						375	2089606	3	73	1		25/09/2020		1	1	0	0	0	0	1	1	0	1	1	0	0	0	0	0	0	0	3	84	110	70	20	95	0	0	1	0	0	0	13.6	4400	2	56	12	1378
						376	2090287	3	64	1		29/09/2020		1	0	0	0	0	0	0	0	0	1	1	0	0	0	0	0	1	0	1	94	150	90	16	97	0	0	1	0	0	0	10.9	8600	6	81	48	227
						377	90957	3	63	1	Cuddalore	04/10/2020		1	1	1	0	0	1	0	0	0	1	0	0	0	0	0	0	1	1	1	90	116	80	18	90	0	0	1	0	0	0	11.3	6600	2.8	65	67	220
						378	90057	3	62	0		28/09/2020		1	1	0	0	1	0	0	0	0	1	1	0	0	0	0	0	0	0	1	84	124	90	20	97	0	0	1	0	0	0	12.3	7900	2.9	16	4	172
						379	88837	2	57	0	Pondy	29/08/2020		1	1	0	0	0	1	0	0	0	1	1	0	0	0	0	0	0	0	2	72	120	80	18	98	0	0	1	0	0	0	11	6800	5.2	21	12	71
						380	94327	3	72	1	Tn	24/10/2020		1	1	1	1	1	0	1	1	0	1	1	0	0	0	0	0	0	1	2	80	120	80	28	85	1	10	1	6	1	0	11.6	8700	22	48	115	1362
						381	2098642	3	72	0	Pondy	20/11/2020		1	0	0	0	1	0	0	0	0	1	1	0	0	0	0	0	0	0	1	94	140	80	20	97	0	0	1	0	0	0	12.6	8850	4.2	20	12	121
						382	2096623	3	72	1	Cuddalore	07/11/2020		1	1	1	0	1	0	0	0	0	1	1	0	0	0	0	0	0	0	1	113	140	86	20	97	0	0	1	1	0	0	12.9	4400	4.5	26	53	485
						384	34705	3	68	1		30/08/2020		0	0	0	0	0	1	1	1	0	0	0	0	0	0	0	0	1	1	2	100	100	70	18	97	0	0	1	3	0	0	12	5000	2.5	29	4	32
						385	83761	3	72	0		21/08/2020		0	0	0	0	0	0	0	0	0	0	0	0	0	0	0	0	1	1	0	74	130	80	20	98	0	0	1	0	0	0	11	4400	1.5	27	2	98
						285	101412	1	35	0		26/08/2020		1	0	1	0	1	1	1	1	0	0	0	0	0	0	1	0	0	1	1	82	130	70	18	97	0	0	1	0	0	0	11.4	4400	1.8	14	2	47
						386	645057	3	74	1	Pondy	28/10/2020		0	0	0	0	1	1	1	1	0	1	1	0	0	0	1	0	0	0	2	86	126	90	18	99	0	0	1	0	0	0	10.8	5970	9	56	14	574
						387	2089489	3	68	0	Pondy	24/09/2020		0	0	0	1	1	1	1	0	0	1	1	0	0	0	0	0	1	1	3	90	148	90	26	88	1	6	1	6	1	0	9.2	5200	3.7	102	12	266
						388	2085198	3	72	0	Pondy	31/08/2020		0	0	0	0	0	0	1	1	0	1	1	0	0	0	0	0	1	1	0	102	110	78	20	96	0	0	1	0	0	0	9	5200	3	36	4	780
						389	2085694	3	71	1	Pondy	02/09/2020		1	1	1	0	0	0	1	0	0	1	1	0	0	0	0	0	1	1	2	122	160	110	22	95	0	0	1	0	0	0	13.9	9200	7	5	44	492
						390	2083731	3	73	1	Pondy	23/08/2020		0	0	1	0	1	0	0	0	0	1	1	0	0	0	0	0	0	1	2	100	110	80	14	98	0	0	1	0	0	0	11.6	5000	4	53	2	780
						391	2081988	3	72	0	Pondy	13/08/2020		1	1	0	0	1	0	0	0	0	1	1	0	0	0	0	0	1	1	1	100	130	100	16	98	0	0	1	0	0	0	9.8	6400	3	12	4	208
						392	2082594	3	63	1	Pondy	15/08/2020		0	0	1	0	1	0	0	1	0	1	1	0	0	0	0	0	1	0	1	74	120	80	20	94	0	0	1	1	0	0	9.5	6500	3	66	24	88
						393	2083374	3	64	1	Pondy	21/08/2020		0	0	0	0	0	0	0	0	0	0	0	0	0	0	0	2	1	0	0	86	140	80	20	98	0	0	0	0	1	0	13.7	4750	1.7	13	6	68
						394	2082602	3	73	1	Pondy	15/08/2020		1	1	0	0	0	0	0	0	0	0	0	1	0	0	0	0	1	0	1	74	130	80	18	97	0	0	1	0	0	0	11.9	7100	1.7	29	4	97
						395	208505	3	81	1	Pondy	16/08/2020		1	0	0	1	1	0	1	0	0	0	1	1	0	1	1	0	1	0	2	72	110	80	20	97	0	0	1	1	0	0	10	4280	4.2	75	2	1864
						396	2083383	3	72	0	Pondy	20/08/2020		1	1	0	0	1	0	0	0	0	1	0	0	0	0	1	0	1	1	1	82	146	90	18	97	0	0	0	0	0	0	10	5200	1.6	67	2	70
						397	84473	2	49	1	Puducherry	28/08/2020		0	0	1	0	0	0	0	0	0	0	0	0	0	0	0	0	1	1	0	99	130	90	80	96	0	0	1	0	0	0	14.3	5200	2.8	11	2	194
						398	10782	1	33	0		29/03/2021		0	0	0	1	1	0	0	0	0	0	0	0	0	0	0	0	1	1	1	88	120	80	22	97	0	0	1	0	0	0	11.8	7800	2.1	22	2	15
						399	84291	1	35	0		25/08/2020		0	0	0	0	0	0	0	0	0	0	0	0	0	0	0	0	1	1	1	72	130	70	20	99	0	0	1	0	0	0	12	2500	2.1	30	2	73
						400	2083872	1	28	0		26/08/2020		0	0	0	0	1	1	1	1	0	0	0	0	0	0	0	0	1	1	1	88	110	80	18	98	0	0	1	0	0	0	12.7	4120	1.9	14	2	27
						383	89875	3	67	1		26/09/2020		1	1	1	0	1	1	1	1	0	0	1	0	0	0	0	0	0	0	1	86	150	90	80	98	0	0	1	0	0	0	13	3000	2.7	27	4	488
						302	89628	3	75	1	py	25/9/20		1	1	0	1	0	0	0	0	0	1	0	0	0	0	0	0	1	1	3	100	100	80	30	85	1	8	0	8	2	0	11	18800	45	36	2	343
						303	87017	3	74	1	tn	9/9/20		1	1	0	1	1	0	1	1	0	0	1	0	0	1	1	0	1	0	3	98	150	98	30	92	1	6	0	6	1	0	12	4500	3.5	81	48	856
						304	82934	3	78	1	tn	27/8/20		0	0	0	0	0	0	0	0	1	1	0	0	0	0	0	0	0	0	3	120	110	80	21	90	1	4	0	8	0	0	13	12000	9.2	32	12	1073
						306	87170	3	86	1	py	11/9/20		1	1	1	1	0	0	0	0	0	0	0	0	0	0	0	1	0	0	3	122	170	45	38	83	1	6	1	8	1	0	12	13800	45	67	24	699
						309	85962	3	80	1	py	3/9/2020		1	1	1	0	0	0	0	0	0	0	0	0	0	0	0	0	0	1	3	80	130	70	25	90	1	4	1	6	1	0	14	5900	3	24	70	800
						313	81426	2	45	1	py	9/8/20		1	1	1	0	1	1	0	0	0	0	0	0	0	0	0	0	0	1	1	96	140	70	22	94	0	0	1	3	0	0	11	7500	1.7	53	102	516
						276	81459	2	43	1	tn	10/8/20		1	1	1	0	0	0	1	0	0	0	0	0	0	0	0	0	1	0	1	79	120	80	14	98	0	0	1	0	0	0	15.7	5000	3.7	16	45	671
[truncated: 16 more columns]
